# Supplementary material for: A dynamic approach to support outbreak management using reinforcement learning and semi-connected SEIQR models
Source: BMC Public Health. 2024 Mar 11;24:751. doi: 10.1186/s12889-024-18251-0 (PMC10926678; doi:10.1186/s12889-024-18251-0)
Supplement: Supplementary file 1 — Supplementary Material 1. [file 12889_2024_18251_MOESM1_ESM.xlsx]

## Sheet: Table Additional File 1
Table Additional File 1. Raw data of Figure 2 and Table 2 The yellow lines indicate the dates of each wave peak.
Date	Hokkaido	Okinawa	Osaka	Tokyo	Total
2020-01-26	0	0	0	2	2
2020-01-27	0	0	0	0	0
2020-01-28	1	0	0	0	1
2020-01-29	0	0	1	0	1
2020-01-30	0	0	0	1	1
2020-01-31	0	0	0	0	0
2020-02-01	0	0	0	0	0
2020-02-02	0	0	0	0	0
2020-02-03	0	0	0	0	0
2020-02-04	0	0	0	0	0
2020-02-05	0	0	0	0	0
2020-02-06	0	0	0	0	0
2020-02-07	0	0	0	0	0
2020-02-08	0	0	0	0	0
2020-02-09	0	0	0	0	0
2020-02-10	0	0	0	0	0
2020-02-11	0	0	0	0	0
2020-02-12	0	0	0	0	0
2020-02-13	0	0	0	1	1
2020-02-14	1	1	0	2	4
2020-02-15	0	0	0	8	8
2020-02-16	0	0	0	5	5
2020-02-17	0	0	0	0	0
2020-02-18	0	0	0	3	3
2020-02-19	2	1	0	3	6
2020-02-20	1	1	0	0	2
2020-02-21	3	0	0	3	6
2020-02-22	9	0	0	1	10
2020-02-23	9	0	0	0	9
2020-02-24	4	0	0	3	7
2020-02-25	5	0	0	0	5
2020-02-26	4	0	0	3	7
2020-02-27	15	0	1	1	17
2020-02-28	12	0	2	0	14
2020-02-29	4	0	0	1	5
2020-03-01	2	0	0	2	4
2020-03-02	5	0	2	0	7
2020-03-03	2	0	2	1	5
2020-03-04	3	0	9	4	16
2020-03-05	1	0	1	8	10
2020-03-06	7	0	13	6	26
2020-03-07	8	0	10	6	24
2020-03-08	3	0	14	0	17
2020-03-09	7	0	0	0	7
2020-03-10	3	0	18	3	24
2020-03-11	7	0	7	6	20
2020-03-12	10	0	9	2	21
2020-03-13	9	0	3	2	14
2020-03-14	7	0	10	10	27
2020-03-15	4	0	4	3	11
2020-03-16	4	0	2	0	6
2020-03-17	0	0	4	12	16
2020-03-18	2	0	5	9	16
2020-03-19	3	0	2	7	12
2020-03-20	1	0	4	11	16
2020-03-21	1	0	2	7	10
2020-03-22	3	0	6	3	12
2020-03-23	0	1	3	16	20
2020-03-24	1	1	8	18	28
2020-03-25	4	0	7	41	52
2020-03-26	1	1	7	46	55
2020-03-27	1	0	20	40	61
2020-03-28	3	2	15	64	84
2020-03-29	4	0	17	72	93
2020-03-30	1	1	8	12	22
2020-03-31	0	0	28	78	106
2020-04-01	5	0	34	67	106
2020-04-02	3	0	33	98	134
2020-04-03	5	2	35	92	134
2020-04-04	3	5	41	118	167
2020-04-05	1	0	21	141	163
2020-04-06	0	6	20	85	111
2020-04-07	4	11	53	87	155
2020-04-08	10	5	43	156	214
2020-04-09	18	3	92	183	296
2020-04-10	13	7	80	199	299
2020-04-11	16	8	70	198	292
2020-04-12	12	9	45	174	240
2020-04-13	5	7	24	100	136
2020-04-14	18	4	59	159	240
2020-04-15	23	10	74	127	234
2020-04-16	23	8	52	151	234
2020-04-17	33	8	55	206	302
2020-04-18	38	9	88	186	321
2020-04-19	27	5	48	109	189
2020-04-20	17	6	84	101	208
2020-04-21	22	4	54	123	203
2020-04-22	22	5	31	123	181
2020-04-23	45	2	35	134	216
2020-04-24	22	1	31	170	224
2020-04-25	39	1	29	119	188
2020-04-26	14	3	16	82	115
2020-04-27	35	0	30	41	106
2020-04-28	38	4	32	113	187
2020-04-29	38	0	44	47	129
2020-04-30	41	1	28	59	129
2020-05-01	23	0	14	165	202
2020-05-02	33	0	17	154	204
2020-05-03	25	0	10	93	128
2020-05-04	31	0	13	87	131
2020-05-05	12	0	7	57	76
2020-05-06	23	0	12	37	72
2020-05-07	14	0	8	23	45
2020-05-08	6	0	10	39	55
2020-05-09	11	0	16	36	63
2020-05-10	9	0	11	22	42
2020-05-11	12	0	1	15	28
2020-05-12	13	0	6	27	46
2020-05-13	4	0	12	10	26
2020-05-14	6	0	3	30	39
2020-05-15	10	0	3	9	22
2020-05-16	7	0	2	14	23
2020-05-17	8	1	0	5	14
2020-05-18	1	0	1	10	12
2020-05-19	3	0	3	5	11
2020-05-20	1	1	3	5	10
2020-05-21	5	0	3	11	19
2020-05-22	6	0	1	3	10
2020-05-23	9	1	0	2	12
2020-05-24	15	0	0	14	29
2020-05-25	3	0	0	8	11
2020-05-26	9	1	0	10	20
2020-05-27	5	0	1	11	17
2020-05-28	7	0	0	15	22
2020-05-29	3	0	0	21	24
2020-05-30	4	0	0	14	18
2020-05-31	6	0	1	5	12
2020-06-01	5	0	0	13	18
2020-06-02	3	0	0	34	37
2020-06-03	3	0	0	12	15
2020-06-04	3	0	0	28	31
2020-06-05	4	0	0	20	24
2020-06-06	8	0	1	26	35
2020-06-07	4	0	1	14	19
2020-06-08	4	0	0	13	17
2020-06-09	7	0	0	12	19
2020-06-10	5	0	0	18	23
2020-06-11	7	0	1	22	30
2020-06-12	10	0	0	25	35
2020-06-13	9	0	0	24	33
2020-06-14	7	0	1	47	55
2020-06-15	6	0	0	48	54
2020-06-16	2	0	3	27	32
2020-06-17	6	0	4	16	26
2020-06-18	5	0	4	41	50
2020-06-19	3	0	2	35	40
2020-06-20	3	0	6	39	48
2020-06-21	2	0	3	34	39
2020-06-22	2	0	0	29	31
2020-06-23	1	0	0	31	32
2020-06-24	10	0	2	55	67
2020-06-25	6	0	1	48	55
2020-06-26	5	0	2	54	61
2020-06-27	1	0	2	57	60
2020-06-28	17	0	5	60	82
2020-06-29	11	0	7	58	76
2020-06-30	13	0	5	54	72
2020-07-01	4	0	10	67	81
2020-07-02	8	0	8	107	123
2020-07-03	0	0	11	124	135
2020-07-04	1	0	17	131	149
2020-07-05	1	0	6	111	118
2020-07-06	0	0	8	102	110
2020-07-07	1	0	12	106	119
2020-07-08	4	2	10	75	91
2020-07-09	1	1	30	224	256
2020-07-10	6	1	22	243	272
2020-07-11	1	2	28	206	237
2020-07-12	4	0	32	206	242
2020-07-13	2	0	18	118	138
2020-07-14	8	0	20	143	171
2020-07-15	13	0	61	165	239
2020-07-16	6	1	66	286	359
2020-07-17	3	0	53	293	349
2020-07-18	13	0	86	290	389
2020-07-19	9	2	89	188	288
2020-07-20	3	2	49	168	222
2020-07-21	10	2	72	237	321
2020-07-22	6	2	121	238	367
2020-07-23	4	5	104	366	479
2020-07-24	6	10	149	260	425
2020-07-25	9	14	132	295	450
2020-07-26	5	6	141	239	391
2020-07-27	5	18	87	131	241
2020-07-28	3	21	155	266	445
2020-07-29	5	44	221	250	520
2020-07-30	9	49	190	367	615
2020-07-31	15	71	216	462	764
2020-08-01	18	58	195	472	743
2020-08-02	9	63	194	292	558
2020-08-03	23	37	81	258	399
2020-08-04	11	83	193	309	596
2020-08-05	14	74	196	263	547
2020-08-06	11	72	225	360	668
2020-08-07	14	100	255	461	830
2020-08-08	13	84	178	429	704
2020-08-09	11	156	195	331	693
2020-08-10	13	51	123	197	384
2020-08-11	14	64	102	188	368
2020-08-12	4	65	184	222	475
2020-08-13	10	95	177	206	488
2020-08-14	12	105	192	389	698
2020-08-15	14	47	151	385	597
2020-08-16	8	59	147	260	474
2020-08-17	5	38	71	161	275
2020-08-18	6	33	185	207	431
2020-08-19	8	69	187	186	450
2020-08-20	25	42	132	339	538
2020-08-21	10	30	166	258	464
2020-08-22	17	31	134	256	438
2020-08-23	14	25	121	212	372
2020-08-24	8	22	60	95	185
2020-08-25	7	31	119	182	339
2020-08-26	7	34	119	236	396
2020-08-27	10	34	94	250	388
2020-08-28	16	42	106	226	390
2020-08-29	9	31	90	247	377
2020-08-30	4	33	62	148	247
2020-08-31	8	23	53	100	184
2020-09-01	16	0	112	170	298
2020-09-02	6	14	96	141	257
2020-09-03	6	19	74	211	310
2020-09-04	5	27	74	136	242
2020-09-05	10	20	76	181	287
2020-09-06	4	0	67	116	187
2020-09-07	6	18	45	76	145
2020-09-08	11	9	81	170	271
2020-09-09	4	8	63	149	224
2020-09-10	11	16	92	276	395
2020-09-11	6	10	120	187	323
2020-09-12	7	11	83	226	327
2020-09-13	3	10	77	146	236
2020-09-14	8	3	32	80	123
2020-09-15	8	4	89	191	292
2020-09-16	11	8	78	163	260
2020-09-17	7	5	57	171	240
2020-09-18	17	12	60	220	309
2020-09-19	17	13	81	218	329
2020-09-20	16	15	59	162	252
2020-09-21	15	7	39	97	158
2020-09-22	9	6	67	88	170
2020-09-23	12	13	39	59	123
2020-09-24	11	6	66	193	276
2020-09-25	25	6	62	195	288
2020-09-26	7	20	66	269	362
2020-09-27	19	20	48	144	231
2020-09-28	17	14	36	78	145
2020-09-29	16	19	51	211	297
2020-09-30	16	25	59	194	294
2020-10-01	19	29	76	234	358
2020-10-02	15	25	50	196	286
2020-10-03	18	29	51	205	303
2020-10-04	22	20	39	107	188
2020-10-05	36	19	31	65	151
2020-10-06	12	22	59	176	269
2020-10-07	38	26	51	140	255
2020-10-08	29	26	49	248	352
2020-10-09	27	28	58	203	316
2020-10-10	24	19	52	248	343
2020-10-11	31	11	45	146	233
2020-10-12	12	14	26	78	130
2020-10-13	20	14	69	166	269
2020-10-14	20	20	61	177	278
2020-10-15	30	39	51	284	404
2020-10-16	31	30	53	183	297
2020-10-17	27	33	50	235	345
2020-10-18	24	28	50	132	234
2020-10-19	17	35	41	78	171
2020-10-20	31	21	65	139	256
2020-10-21	22	37	82	145	286
2020-10-22	40	38	78	185	341
2020-10-23	51	44	100	186	381
2020-10-24	60	40	96	201	397
2020-10-25	41	31	70	124	266
2020-10-26	50	29	43	102	224
2020-10-27	27	22	142	158	349
2020-10-28	52	29	117	171	369
2020-10-29	53	32	125	220	430
2020-10-30	69	27	137	203	436
2020-10-31	81	31	143	215	470
2020-11-01	69	26	123	116	334
2020-11-02	96	13	74	87	270
2020-11-03	71	19	156	209	455
2020-11-04	75	16	85	122	298
2020-11-05	119	27	125	269	540
2020-11-06	115	21	169	242	547
2020-11-07	187	32	191	294	704
2020-11-08	153	29	140	189	511
2020-11-09	200	18	78	156	452
2020-11-10	166	25	226	293	710
2020-11-11	197	36	256	316	805
2020-11-12	236	24	231	392	883
2020-11-13	235	48	263	374	920
2020-11-14	230	26	285	352	893
2020-11-15	209	44	266	255	774
2020-11-16	189	27	73	180	469
2020-11-17	197	24	269	298	788
2020-11-18	233	41	273	486	1033
2020-11-19	267	53	338	531	1189
2020-11-20	304	40	370	522	1236
2020-11-21	234	42	415	539	1230
2020-11-22	245	32	490	390	1157
2020-11-23	206	16	281	315	818
2020-11-24	216	16	210	188	630
2020-11-25	181	27	318	402	928
2020-11-26	256	73	326	482	1137
2020-11-27	252	38	383	570	1243
2020-11-28	252	76	463	561	1352
2020-11-29	192	45	381	419	1037
2020-11-30	151	32	262	312	757
2020-12-01	206	27	318	370	921
2020-12-02	176	46	427	501	1150
2020-12-03	206	49	386	532	1173
2020-12-04	212	47	394	459	1112
2020-12-05	183	41	399	584	1207
2020-12-06	187	39	310	328	864
2020-12-07	124	12	228	301	665
2020-12-08	204	27	258	354	843
2020-12-09	197	43	427	574	1241
2020-12-10	241	45	415	601	1302
2020-12-11	177	32	357	596	1162
2020-12-12	189	51	429	621	1290
2020-12-13	164	20	308	481	973
2020-12-14	125	38	185	305	653
2020-12-15	104	2	306	457	869
2020-12-16	86	36	396	681	1199
2020-12-17	139	18	351	822	1330
2020-12-18	141	32	309	664	1146
2020-12-19	132	20	311	736	1199
2020-12-20	135	21	250	556	962
2020-12-21	110	21	180	397	708
2020-12-22	74	21	283	570	948
2020-12-23	114	35	312	758	1219
2020-12-24	123	48	289	895	1355
2020-12-25	97	41	294	890	1322
2020-12-26	161	36	299	954	1450
2020-12-27	85	30	233	708	1056
2020-12-28	94	21	150	491	756
2020-12-29	87	38	302	869	1296
2020-12-30	133	47	307	961	1448
2020-12-31	167	58	313	1353	1891
2021-01-01	98	48	262	793	1201
2021-01-02	77	12	258	829	1176
2021-01-03	68	27	253	826	1174
2021-01-04	93	36	286	905	1320
2021-01-05	79	53	394	1315	1841
2021-01-06	115	72	560	1640	2387
2021-01-07	161	66	607	2520	3354
2021-01-08	181	82	654	2459	3376
2021-01-09	215	70	647	2332	3264
2021-01-10	188	74	532	1510	2304
2021-01-11	135	41	480	1252	1908
2021-01-12	145	27	374	1025	1571
2021-01-13	109	66	536	1480	2191
2021-01-14	194	70	592	1552	2408
2021-01-15	202	73	568	2044	2887
2021-01-16	192	129	629	1839	2789
2021-01-17	124	89	464	1595	2272
2021-01-18	125	67	431	1217	1840
2021-01-19	92	113	525	1253	1983
2021-01-20	164	111	506	1286	2067
2021-01-21	130	67	501	1485	2183
2021-01-22	111	103	450	1184	1848
2021-01-23	138	79	525	1079	1821
2021-01-24	94	76	421	986	1577
2021-01-25	88	41	273	619	1021
2021-01-26	103	84	343	1026	1556
2021-01-27	147	131	357	976	1611
2021-01-28	115	96	397	1065	1673
2021-01-29	111	63	346	871	1391
2021-01-30	106	76	338	770	1290
2021-01-31	103	39	214	634	990
2021-02-01	76	35	178	393	682
2021-02-02	105	46	211	556	918
2021-02-03	94	59	244	676	1073
2021-02-04	120	58	207	734	1119
2021-02-05	93	41	209	577	920
2021-02-06	78	32	188	639	937
2021-02-07	69	27	117	429	642
2021-02-08	50	40	119	276	485
2021-02-09	41	19	155	412	627
2021-02-10	64	27	127	491	709
2021-02-11	92	16	141	434	683
2021-02-12	75	16	89	307	487
2021-02-13	39	11	142	369	561
2021-02-14	52	18	98	371	539
2021-02-15	41	5	69	266	381
2021-02-16	44	13	98	350	505
2021-02-17	64	20	133	378	595
2021-02-18	32	17	89	445	583
2021-02-19	43	18	91	353	505
2021-02-20	34	13	94	327	468
2021-02-21	63	7	60	272	402
2021-02-22	21	10	98	178	307
2021-02-23	66	17	100	275	458
2021-02-24	43	12	62	213	330
2021-02-25	43	15	82	340	480
2021-02-26	36	23	77	270	406
2021-02-27	43	19	69	337	468
2021-02-28	27	15	54	329	425
2021-03-01	29	7	56	121	213
2021-03-02	29	17	81	232	359
2021-03-03	60	18	98	316	492
2021-03-04	66	28	81	279	454
2021-03-05	64	13	73	301	451
2021-03-06	47	27	82	293	449
2021-03-07	84	18	76	237	415
2021-03-08	63	7	38	116	224
2021-03-09	63	22	103	290	478
2021-03-10	65	26	84	340	515
2021-03-11	71	29	88	335	523
2021-03-12	53	38	111	304	506
2021-03-13	58	30	120	330	538
2021-03-14	45	23	92	239	399
2021-03-15	54	16	67	175	312
2021-03-16	69	27	86	300	482
2021-03-17	73	35	147	409	664
2021-03-18	96	43	141	323	603
2021-03-19	78	44	158	303	583
2021-03-20	51	65	153	342	611
2021-03-21	60	24	100	256	440
2021-03-22	50	18	79	187	334
2021-03-23	42	75	183	337	637
2021-03-24	81	68	262	420	831
2021-03-25	67	77	266	394	804
2021-03-26	69	88	300	376	833
2021-03-27	62	98	386	430	976
2021-03-28	74	68	323	313	778
2021-03-29	46	42	213	234	535
2021-03-30	56	87	432	364	939
2021-03-31	76	111	599	414	1200
2021-04-01	57	93	616	475	1241
2021-04-02	57	103	613	440	1213
2021-04-03	66	117	666	446	1295
2021-04-04	53	96	593	355	1097
2021-04-05	71	50	341	249	711
2021-04-06	63	98	718	399	1278
2021-04-07	72	155	878	555	1660
2021-04-08	79	140	905	545	1669
2021-04-09	83	131	883	537	1634
2021-04-10	116	146	918	570	1750
2021-04-11	69	93	760	421	1343
2021-04-12	58	37	603	306	1004
2021-04-13	60	125	1351	510	2046
2021-04-14	77	137	1128	591	1933
2021-04-15	101	134	1208	729	2172
2021-04-16	98	103	1209	667	2077
2021-04-17	109	167	1161	759	2196
2021-04-18	98	92	1220	543	1953
2021-04-19	78	32	716	405	1231
2021-04-20	106	115	1153	711	2085
2021-04-21	124	95	1242	843	2304
2021-04-22	153	120	1167	861	2301
2021-04-23	158	85	1162	759	2164
2021-04-24	160	117	1097	876	2250
2021-04-25	110	66	1050	635	1861
2021-04-26	139	44	924	425	1532
2021-04-27	121	86	1230	828	2265
2021-04-28	219	63	1260	925	2467
2021-04-29	234	76	1172	1027	2509
2021-04-30	187	59	1040	698	1984
2021-05-01	180	105	1262	1050	2597
2021-05-02	326	57	1057	879	2319
2021-05-03	114	57	847	708	1726
2021-05-04	233	33	884	609	1759
2021-05-05	181	63	668	621	1533
2021-05-06	320	39	742	591	1692
2021-05-07	248	82	1005	907	2242
2021-05-08	403	93	1020	1121	2637
2021-05-09	506	103	875	1032	2516
2021-05-10	409	36	668	573	1686
2021-05-11	421	132	971	925	2449
2021-05-12	529	109	851	969	2458
2021-05-13	712	126	759	1010	2607
2021-05-14	593	134	576	854	2157
2021-05-15	566	160	785	772	2283
2021-05-16	491	78	620	542	1731
2021-05-17	372	59	382	419	1232
2021-05-18	533	168	509	732	1942
2021-05-19	603	203	476	766	2048
2021-05-20	681	198	501	843	2223
2021-05-21	727	207	415	649	1998
2021-05-22	658	231	406	602	1897
2021-05-23	605	156	274	535	1570
2021-05-24	366	104	216	340	1026
2021-05-25	459	256	327	542	1584
2021-05-26	551	302	329	743	1925
2021-05-27	570	240	309	684	1803
2021-05-28	423	313	289	614	1639
2021-05-29	442	335	216	539	1532
2021-05-30	288	271	197	448	1204
2021-05-31	279	142	98	260	779
2021-06-01	254	223	201	471	1149
2021-06-02	317	297	213	487	1314
2021-06-03	300	244	224	508	1276
2021-06-04	203	247	189	472	1111
2021-06-05	276	261	174	436	1147
2021-06-06	183	183	145	351	862
2021-06-07	147	104	68	235	554
2021-06-08	120	159	190	369	838
2021-06-09	179	174	153	440	946
2021-06-10	182	166	148	439	935
2021-06-11	145	145	128	435	853
2021-06-12	125	157	126	467	875
2021-06-13	82	104	96	304	586
2021-06-14	74	54	57	209	394
2021-06-15	87	107	110	337	641
2021-06-16	88	115	108	501	812
2021-06-17	73	97	95	452	717
2021-06-18	76	86	79	453	694
2021-06-19	73	97	111	388	669
2021-06-20	52	61	106	376	595
2021-06-21	37	33	42	236	348
2021-06-22	29	98	107	435	669
2021-06-23	49	96	125	619	889
2021-06-24	26	62	116	570	774
2021-06-25	33	82	120	562	797
2021-06-26	47	74	88	534	743
2021-06-27	28	61	96	386	571
2021-06-28	27	25	40	317	409
2021-06-29	23	84	101	476	684
2021-06-30	38	67	108	714	927
2021-07-01	39	63	108	673	883
2021-07-02	26	61	123	660	870
2021-07-03	30	76	148	716	970
2021-07-04	39	34	88	518	679
2021-07-05	29	28	78	342	477
2021-07-06	34	62	136	593	825
2021-07-07	67	58	150	920	1195
2021-07-08	62	35	125	896	1118
2021-07-09	50	55	143	822	1070
2021-07-10	64	64	200	950	1278
2021-07-11	56	30	167	614	867
2021-07-12	47	28	105	502	682
2021-07-13	60	65	225	830	1180
2021-07-14	75	83	349	1149	1656
2021-07-15	85	60	322	1308	1775
2021-07-16	73	76	254	1271	1674
2021-07-17	111	81	380	1410	1982
2021-07-18	107	70	262	1008	1447
2021-07-19	70	35	224	727	1056
2021-07-20	104	154	313	1387	1958
2021-07-21	118	169	491	1832	2610
2021-07-22	140	153	461	1979	2733
2021-07-23	79	100	379	1359	1917
2021-07-24	118	99	283	1128	1628
2021-07-25	113	209	471	1763	2556
2021-07-26	137	116	374	1429	2056
2021-07-27	138	354	741	2848	4081
2021-07-28	227	347	798	3177	4549
2021-07-29	260	392	932	3865	5449
2021-07-30	250	382	882	3300	4814
2021-07-31	284	439	1040	4058	5821
2021-08-01	267	367	890	3058	4582
2021-08-02	217	209	448	2195	3069
2021-08-03	211	467	1079	3709	5466
2021-08-04	366	602	1224	4166	6358
2021-08-05	342	648	1085	5042	7117
2021-08-06	283	565	1310	4515	6673
2021-08-07	347	548	1123	4566	6584
2021-08-08	308	574	1164	4066	6112
2021-08-09	310	332	995	2884	4521
2021-08-10	347	332	697	2612	3988
2021-08-11	351	638	1490	4200	6679
2021-08-12	480	732	1654	4989	7855
2021-08-13	454	721	1561	5773	8509
2021-08-14	479	752	1828	5094	8153
2021-08-15	366	661	1764	4295	7086
2021-08-16	357	339	964	2962	4622
2021-08-17	410	684	1856	4377	7327
2021-08-18	595	761	2296	5386	9038
2021-08-19	575	768	2443	5534	9320
2021-08-20	523	743	2586	5405	9257
2021-08-21	579	678	2556	5074	8887
2021-08-22	529	586	2221	4392	7728
2021-08-23	420	280	1558	2447	4705
2021-08-24	426	750	2368	4220	7764
2021-08-25	568	809	2806	4228	8411
2021-08-26	504	680	2830	4704	8718
2021-08-27	382	692	2878	4227	8179
2021-08-28	457	655	2641	3581	7334
2021-08-29	359	580	2389	3081	6409
2021-08-30	266	207	1605	1915	3993
2021-08-31	305	554	2347	2909	6115
2021-09-01	351	535	3004	3168	7058
2021-09-02	314	565	2501	3099	6479
2021-09-03	251	507	2305	2539	5602
2021-09-04	224	558	2353	2362	5497
2021-09-05	218	367	1820	1853	4258
2021-09-06	123	167	924	968	2182
2021-09-07	137	383	1649	1629	3798
2021-09-08	180	413	2012	1834	4439
2021-09-09	144	336	1488	1675	3643
2021-09-10	117	301	1309	1242	2969
2021-09-11	156	270	1263	1273	2962
2021-09-12	116	266	1036	1067	2485
2021-09-13	55	137	437	611	1240
2021-09-14	91	301	1087	1004	2483
2021-09-15	110	256	1046	1052	2464
2021-09-16	94	210	807	831	1942
2021-09-17	84	185	743	782	1794
2021-09-18	77	176	666	862	1781
2021-09-19	75	107	467	565	1214
2021-09-20	50	80	268	302	700
2021-09-21	36	55	245	253	589
2021-09-22	56	162	591	537	1346
2021-09-23	76	141	540	531	1288
2021-09-24	63	61	240	235	599
2021-09-25	63	115	425	382	985
2021-09-26	54	71	386	299	810
2021-09-27	19	40	141	154	354
2021-09-28	26	57	281	248	612
2021-09-29	45	69	398	267	779
2021-09-30	26	64	264	218	572
2021-10-01	32	41	241	200	514
