# Supplementary material for: A dynamic approach to support outbreak management using reinforcement learning and semi-connected SEIQR models
Source: BMC Public Health. 2024 Mar 11;24:751. doi: 10.1186/s12889-024-18251-0 (PMC10926678; doi:10.1186/s12889-024-18251-0)
Supplement: Supplementary file 2 — Supplementary Material 2. [file 12889_2024_18251_MOESM2_ESM.xlsx]

## Sheet: Tokyo
Table Additional File 2. Raw data used for computing population-weighted density for Tokyo
Code	Name	Population	Area
13000	東京都	13515271	2190.93
13100	特別区部	9272740	626.7
13101	千代田区	58406	11.66
13102	中央区	141183	10.21
13103	港区	243283	20.37
13104	新宿区	333560	18.22
13105	文京区	219724	11.29
13106	台東区	198073	10.11
13107	墨田区	256274	13.77
13108	江東区	498109	40.16
13109	品川区	386855	22.84
13110	目黒区	277622	14.67
13111	大田区	717082	60.66
13112	世田谷区	903346	58.05
13113	渋谷区	224533	15.11
13114	中野区	328215	15.59
13115	杉並区	563997	34.06
13116	豊島区	291167	13.01
13117	北区	341076	20.61
13118	荒川区	212264	10.16
13119	板橋区	561916	32.22
13120	練馬区	721722	48.08
13121	足立区	670122	53.25
13122	葛飾区	442913	34.8
13123	江戸川区	681298	49.9
13201	八王子市	577513	186.38
13202	立川市	176295	24.36
13203	武蔵野市	144730	10.98
13204	三鷹市	186936	16.42
13205	青梅市	137381	103.31
13206	府中市	260274	29.43
13207	昭島市	111539	17.34
13208	調布市	229061	21.58
13209	町田市	432348	71.8
13210	小金井市	121396	11.3
13211	小平市	190005	20.51
13212	日野市	186283	27.55
13213	東村山市	149956	17.14
13214	国分寺市	122742	11.46
13215	国立市	73655	8.15
13218	福生市	58395	10.16
13219	狛江市	80249	6.39
13220	東大和市	85157	13.42
13221	清瀬市	74864	10.23
13222	東久留米市	116632	12.88
13223	武蔵村山市	71229	15.32
13224	多摩市	146631	21.01
13225	稲城市	87636	17.97
13227	羽村市	55833	9.9
13228	あきる野市	80954	73.47
13229	西東京市	200012	15.75
13300	西多摩郡	58334	375.86
13303	瑞穂町	33445	16.85
13305	日の出町	17446	28.07
13307	檜原村	2209	105.41
13308	奥多摩町	5234	225.53
13360	大島支庁	12861	140.99
13361	大島町	7884	90.76
13362	利島村	337	4.12
13363	新島村	2749	27.54
13364	神津島村	1891	18.58
13380	三宅支庁	2817	75.81
13381	三宅村	2482	55.27
13382	御蔵島村	335	20.54
13400	八丈支庁	7791	83.01
13401	八丈町	7613	72.23
13402	青ヶ島村	178	5.96
13420	小笠原支庁	3022	104.35
13421	小笠原村	3022	104.35

## Sheet: Osaka
Table Additional File 2. Raw data used for computing population-weighted density for Osaka
Code	Name	Population	Area
27000	大阪府	8839469	1905.14
27100	大阪市	2691185	225.21
27102	大阪市 都島区	104727	6.08
27103	大阪市 福島区	72484	4.67
27104	大阪市 此花区	66656	19.25
27106	大阪市 西区	92430	5.21
27107	大阪市 港区	82035	7.86
27108	大阪市 大正区	65141	9.43
27109	大阪市 天王寺区	75729	4.84
27111	大阪市 浪速区	69766	4.39
27113	大阪市 西淀川区	95490	14.22
27114	大阪市 東淀川区	175530	13.27
27115	大阪市 東成区	80563	4.54
27116	大阪市 生野区	130167	8.37
27117	大阪市 旭区	91608	6.32
27118	大阪市 城東区	164697	8.38
27119	大阪市 阿倍野区	107626	5.98
27120	大阪市 住吉区	154239	9.4
27121	大阪市 東住吉区	126299	9.75
27122	大阪市 西成区	111883	7.37
27123	大阪市 淀川区	176201	12.64
27124	大阪市 鶴見区	111557	8.17
27125	大阪市 住之江区	122988	20.61
27126	大阪市 平野区	196633	15.28
27127	大阪市 北区	123667	10.34
27128	大阪市 中央区	93069	8.87
27140	堺市	839310	149.82
27141	堺市 堺区	148205	23.65
27142	堺市 中区	124543	17.88
27143	堺市 東区	85189	10.49
27144	堺市 西区	135746	28.62
27145	堺市 南区	147626	40.39
27146	堺市 北区	158845	15.6
27147	堺市 美原区	39156	13.2
27202	岸和田市	194911	72.68
27203	豊中市	395479	36.39
27204	池田市	103069	22.14
27205	吹田市	374468	36.09
27206	泉大津市	75897	14.31
27207	高槻市	351829	105.29
27208	貝塚市	88694	43.93
27209	守口市	143042	12.71
27210	枚方市	404152	65.12
27211	茨木市	280033	76.49
27212	八尾市	268800	41.72
27213	泉佐野市	100966	56.51
27214	富田林市	113984	39.72
27215	寝屋川市	237518	24.7
27216	河内長野市	106987	109.63
27217	松原市	120750	16.66
27218	大東市	123217	18.27
27219	和泉市	186109	84.98
27220	箕面市	133411	47.9
27221	柏原市	71112	25.33
27222	羽曳野市	112683	26.45
27223	門真市	123576	12.3
27224	摂津市	85007	14.87
27225	高石市	56529	11.3
27226	藤井寺市	65438	8.89
27227	東大阪市	502784	61.78
27228	泉南市	62438	48.98
27229	四條畷市	56075	18.69
27230	交野市	76435	25.55
27231	大阪狭山市	57792	11.92
27232	阪南市	54276	36.17
27300	三島郡	29983	16.81
27301	島本町	29983	16.81
27320	豊能郡	30190	133.09
27321	豊能町	19934	34.34
27322	能勢町	10256	98.75
27340	泉北郡	17298	3.97
27341	忠岡町	17298	3.97
27360	泉南郡	68790	72.03
27361	熊取町	44435	17.24
27362	田尻町	8417	5.62
27366	岬町	15938	49.18
27380	南河内郡	35252	76.72
27381	太子町	13748	14.17
27382	河南町	16126	25.26
27383	千早赤阪村	5378	37.3

## Sheet: Okinawa
Table Additional File 2. Raw data used for computing population-weighted density for Okinawa
Code	Name	Population	Area
47000	沖縄県	1433566	2281.12
47201	那覇市	319435	39.57
47205	宜野湾市	96243	19.8
47207	石垣市	47564	229.34
47208	浦添市	114232	19.48
47209	名護市	61674	210.9
47210	糸満市	58547	46.62
47211	沖縄市	139279	49.72
47212	豊見城市	61119	19.6
47213	うるま市	118898	87.01
47214	宮古島市	51186	204.2
47215	南城市	42016	49.94
47300	国頭郡	64496	577.24
47301	国頭村	4908	194.8
47302	大宜味村	3060	63.55
47303	東村	1720	81.88
47306	今帰仁村	9531	39.93
47308	本部町	13536	54.35
47311	恩納村	10652	50.82
47313	宜野座村	5597	31.3
47314	金武町	11232	37.84
47315	伊江村	4260	22.78
47320	中頭郡	151607	107.31
47324	読谷村	39504	35.28
47325	嘉手納町	13685	15.12
47326	北谷町	28308	13.93
47327	北中城村	16148	11.54
47328	中城村	19454	15.53
47329	西原町	34508	15.9
47340	島尻郡	100235	234.88
47348	与那原町	18410	5.18
47350	南風原町	37502	10.76
47353	渡嘉敷村	730	19.23
47354	座間味村	870	16.74
47355	粟国村	759	7.65
47356	渡名喜村	430	3.87
47357	南大東村	1329	30.53
47358	北大東村	629	13.09
47359	伊平屋村	1238	21.82
47360	伊是名村	1517	15.42
47361	久米島町	7755	63.65
47362	八重瀬町	29066	26.96
47370	宮古郡	1194	21.99
47375	多良間村	1194	21.99
47380	八重山郡	5841	363.35
47381	竹富町	3998	334.39
47382	与那国町	1843	28.96

## Sheet: Hokkaido
Table Additional File 2. Raw data used for computing population-weighted density for Hokkaido
Code	Name	Population	Area
01000	北海道	5381733	83424.3
01100	札幌市	1952356	1121.26
01101	札幌市 中央区	237627	46.42
01102	札幌市 北区	285321	63.57
01103	札幌市 東区	261912	56.97
01104	札幌市 白石区	209584	34.47
01105	札幌市 豊平区	218652	46.23
01106	札幌市 南区	141190	657.48
01107	札幌市 西区	213578	75.1
01108	札幌市 厚別区	127767	24.38
01109	札幌市 手稲区	140999	56.77
01110	札幌市 清田区	115726	59.87
01202	函館市	265979	677.86
01203	小樽市	121924	243.83
01204	旭川市	339605	747.66
01205	室蘭市	88564	80.88
01206	釧路市	174742	1362.92
01207	帯広市	169327	619.34
01208	北見市	121226	1427.41
01209	夕張市	8843	763.07
01210	岩見沢市	84499	481.02
01211	網走市	39077	471
01212	留萌市	22221	297.83
01213	苫小牧市	172737	561.57
01214	稚内市	36380	761.47
01215	美唄市	23035	277.69
01216	芦別市	14676	865.04
01217	江別市	120636	187.38
01218	赤平市	11105	129.88
01219	紋別市	23109	830.78
01220	士別市	19914	1119.22
01221	名寄市	29048	535.2
01222	三笠市	9076	302.52
01223	根室市	26917	506.25
01224	千歳市	95648	594.5
01225	滝川市	41192	115.9
01226	砂川市	17694	78.68
01227	歌志内市	3585	55.95
01228	深川市	21909	529.42
01229	富良野市	22936	600.71
01230	登別市	49625	212.21
01231	恵庭市	69702	294.65
01233	伊達市	34995	444.21
01234	北広島市	59064	119.05
01235	石狩市	57436	722.42
01236	北斗市	46390	397.44
01300	石狩振興局	20607	500.89
01303	当別町	17278	422.86
01304	新篠津村	3329	78.04
01330	渡島総合振興局	92429	2862.16
01331	松前町	7337	293.25
01332	福島町	4422	187.28
01333	知内町	4653	196.75
01334	木古内町	4547	221.87
01337	七飯町	28120	216.75
01343	鹿部町	4226	110.64
01345	森町	15946	368.79
01346	八雲町	17252	956.07
01347	長万部町	5926	310.76
01360	檜山振興局	37870	2630.32
01361	江差町	8248	109.53
01362	上ノ国町	4876	547.71
01363	厚沢部町	4049	460.58
01364	乙部町	3906	162.59
01367	奥尻町	2690	142.97
01370	今金町	5628	568.25
01371	せたな町	8473	638.69
01390	後志総合振興局	93598	4062.05
01391	島牧村	1499	437.18
01392	寿都町	3137	95.24
01393	黒松内町	3082	345.65
01394	蘭越町	4843	449.78
01395	ニセコ町	4958	197.13
01396	真狩村	2103	114.25
01397	留寿都村	1907	119.84
01398	喜茂別町	2294	189.41
01399	京極町	3187	231.49
01400	倶知安町	15018	261.34
01401	共和町	6224	304.91
01402	岩内町	13042	70.6
01403	泊村	1771	82.28
01404	神恵内村	1004	147.8
01405	積丹町	2115	238.14
01406	古平町	3188	188.36
01407	仁木町	3498	167.96
01408	余市町	19607	140.59
01409	赤井川村	1121	280.09
01420	空知総合振興局	72722	2192.42
01423	南幌町	7927	81.36
01424	奈井江町	5674	88.19
01425	上砂川町	3479	39.98
01427	由仁町	5314	133.74
01428	長沼町	11076	168.52
01429	栗山町	12344	203.93
01430	月形町	4577	150.4
01431	浦臼町	1985	101.83
01432	新十津川町	6831	495.47
01433	妹背牛町	3091	48.64
01434	秩父別町	2513	47.18
01436	雨竜町	2749	191.15
01437	北竜町	1981	158.7
01438	沼田町	3181	283.35
01450	上川総合振興局	91955	7615.91
01452	鷹栖町	7018	139.42
01453	東神楽町	10233	68.5
01454	当麻町	6689	204.9
01455	比布町	3777	86.9
01456	愛別町	2976	250.13
01457	上川町	4044	1049.47
01458	東川町	8111	247.3
01459	美瑛町	10292	676.78
01460	上富良野町	10826	237.1
01461	中富良野町	5069	108.65
01462	南富良野町	2555	665.54
01463	占冠村	1211	571.41
01464	和寒町	3596	225.11
01465	剣淵町	3228	130.99
01468	下川町	3547	644.2
01469	美深町	4659	672.09
01470	音威子府村	832	275.63
01471	中川町	1767	594.74
01472	幌加内町	1525	767.04
01480	留萌振興局	25691	3148.05
01481	増毛町	4497	369.71
01482	小平町	3336	627.22
01483	苫前町	3265	454.6
01484	羽幌町	7327	472.65
01485	初山別村	1217	279.51
01486	遠別町	2806	590.8
01487	天塩町	3243	353.56
01510	宗谷総合振興局	31123	3864.6
01511	猿払村	2684	589.97
01512	浜頓別町	3881	401.64
01513	中頓別町	1757	398.51
01514	枝幸町	8437	1115.93
01516	豊富町	4054	520.69
01517	礼文町	2773	81.64
01518	利尻町	2303	76.51
01519	利尻富士町	2787	105.61
01520	幌延町	2447	574.1
01540	オホーツク総合振興局	110130	7961.41
01543	美幌町	20296	438.41
01544	津別町	5008	716.8
01545	斜里町	12231	737.12
01546	清里町	4221	402.76
01547	小清水町	5085	286.89
01549	訓子府町	5100	190.95
01550	置戸町	3092	527.27
01552	佐呂間町	5362	404.94
01555	遠軽町	20873	1332.45
01559	湧別町	9231	505.79
01560	滝上町	2721	766.89
01561	興部町	3909	362.54
01562	西興部村	1116	308.08
01563	雄武町	4525	636.86
01564	大空町	7360	343.66
01570	胆振総合振興局	55834	2398.17
01571	豊浦町	4291	233.57
01575	壮瞥町	2922	205.01
01578	白老町	17740	425.64
01581	厚真町	4838	404.61
01584	洞爺湖町	9299	180.81
01585	安平町	8148	237.16
01586	むかわ町	8596	711.36
01600	日高振興局	69015	4811.13
01601	日高町	12378	992.11
01602	平取町	5315	743.09
01604	新冠町	5592	585.81
01607	浦河町	13075	694.26
01608	様似町	4518	364.3
01609	えりも町	4906	284
01610	新ひだか町	23231	1147.55
01630	十勝総合振興局	174109	10212.3
01631	音更町	44807	466.02
01632	士幌町	6132	259.19
01633	上士幌町	4765	694.23
01634	鹿追町	5542	402.88
01635	新得町	6288	1063.83
01636	清水町	9599	402.25
01637	芽室町	18484	513.76
01638	中札内村	3966	292.58
01639	更別村	3185	176.9
01641	大樹町	5738	815.68
01642	広尾町	7030	596.54
01643	幕別町	26760	477.64
01644	池田町	6882	371.79
01645	豊頃町	3182	536.71
01646	本別町	7358	391.91
01647	足寄町	6990	1408.04
01648	陸別町	2482	608.9
01649	浦幌町	4919	729.85
01660	釧路総合振興局	61774	4634.58
01661	釧路町	19833	252.66
01662	厚岸町	9778	739.26
01663	浜中町	6061	423.63
01664	標茶町	7742	1099.37
01665	弟子屈町	7758	774.33
01667	鶴居村	2534	571.8
01668	白糠町	8068	773.53
01690	根室振興局	49704	7994.12
01691	別海町	15273	1319.63
01692	中標津町	23774	684.87
01693	標津町	5242	624.68
01694	羅臼町	5415	397.72
