# Supplementary material for: A dynamic approach to support outbreak management using reinforcement learning and semi-connected SEIQR models
Source: BMC Public Health. 2024 Mar 11;24:751. doi: 10.1186/s12889-024-18251-0 (PMC10926678; doi:10.1186/s12889-024-18251-0)
Supplement: Supplementary file 6 — Supplementary Material 6. [file 12889_2024_18251_MOESM6_ESM.xlsx]

## Sheet: 1st wave
Table Additional File 6. Simulation results of peak infectious cases in 1st wave
Tokyo	Okinawa	Osaka	Hokkaido
3	0	2	1
2	2	0	0
2	0	1	1
6	0	0	0
4	0	0	0
2	1	0	1
2	1	0	1
1	2	1	1
4	1	1	1

## Sheet: 2nd wave
Table Additional File 6. Simulation results of peak infectious cases in 2nd wave
Tokyo	Okinawa	Osaka	Hokkaido
7	1	4	1
5	1	2	1
11	1	5	0
7	3	3	0
0	0	7	1
3	4	5	1
5	6	6	0
5	3	4	1
5	2	6	0
5	0	6	1

## Sheet: 3rd wave
Table Additional File 6. Simulation results of peak infectious cases in 3rd wave
Tokyo	Okinawa	Osaka	Hokkaido
49	0	11	1
46	3	5	1
57	0	2	1
54	0	12	0
58	1	12	2
52	0	9	2
55	2	6	3
52	0	5	1
51	2	6	1
49	1	4	3

## Sheet: 4th wave
Table Additional File 6. Simulation results of peak infectious cases in 4th wave
Tokyo	Okinawa	Osaka	Hokkaido
28	1	8	11
15	0	23	11
21	0	13	10
19	0	22	10
18	2	22	7
25	0	17	12
21	1	10	15
24	2	13	8
22	0	17	14
22	4	13	3

## Sheet: 5th wave
Table Additional File 6. Simulation results of peak infectious cases in 5th wave
Tokyo	Okinawa	Osaka	Hokkaido
107	14	60	6
97	16	45	8
95	13	47	11
86	16	38	8
96	14	44	14
92	15	41	4
89	8	43	8
99	12	52	2
92	14	41	3
96	11	53	9
