# Supplementary material for: A dynamic approach to support outbreak management using reinforcement learning and semi-connected SEIQR models
Source: BMC Public Health. 2024 Mar 11;24:751. doi: 10.1186/s12889-024-18251-0 (PMC10926678; doi:10.1186/s12889-024-18251-0)
Supplement: Supplementary file 9 — Supplementary Material 9. [file 12889_2024_18251_MOESM9_ESM.xlsx]

## Sheet: Susceptible
Table Additional File 9. The susceptible numbers simulated in the 1st wave without the Agent
Tokyo	Okinawa	Osaka	Hokkaido
253	60	155	28
257	57	151	31
247	66	155	28
250	64	155	27
242	69	158	27
247	66	153	30
248	65	153	30
246	66	153	30
245	66	153	30
239	72	153	30
241	70	153	30
235	76	153	30
233	78	153	30
233	78	153	30
233	78	153	30
233	78	153	30
233	78	153	30
233	78	153	30
233	78	153	30
233	78	153	30
233	69	155	37
233	63	160	38
233	63	161	37
233	58	167	36
233	57	168	36
233	55	169	37
239	55	163	37
246	51	158	38
258	46	155	34
263	42	157	31
267	40	156	30
273	34	155	31
284	27	154	28
285	29	153	25
289	25	150	27
294	26	144	27
303	24	141	23
305	22	141	22
307	22	138	22
307	22	137	23
307	22	137	23
307	22	140	20
307	25	136	21
307	24	135	23
307	29	133	20
307	32	130	20
307	31	129	22
307	32	128	22
307	35	127	20
307	34	128	20
307	32	130	20
307	33	131	18
307	33	134	15
307	31	137	14
307	30	139	13
307	28	142	12
316	28	132	13
322	26	130	11

## Sheet: Exposed
Table Additional File 9. The exposed numbers simulated in the 1st wave without the Agent
Tokyo	Okinawa	Osaka	Hokkaido
1	1	1	1
1	1	1	1
1	1	1	1
1	1	1	1
1	1	1	1
1	0	2	1
0	0	0	0
1	0	0	0
2	0	0	0
2	0	0	0
2	0	0	0
2	0	0	0
1	0	0	0
0	0	0	0
0	0	0	0
0	0	0	0
0	0	0	0
0	0	0	0
0	0	0	0
0	0	0	0
0	0	0	0
0	0	0	0
0	0	0	0
0	0	0	0
0	0	0	0
0	0	0	0
0	0	0	0
1	0	0	0
1	0	0	0
1	0	0	0
1	0	0	0
1	0	0	0
0	0	0	0
1	0	0	0
2	0	0	0
2	0	0	0
2	0	0	0
3	0	0	0
3	0	0	0
2	0	0	0
2	0	0	0
2	0	0	0
1	0	0	0
0	0	0	0
0	0	0	0
0	0	0	0
0	0	0	0
0	0	0	0
0	0	0	0
0	0	0	0
0	0	0	0
0	0	0	0
0	0	0	0
0	0	0	0
0	0	0	0
0	0	0	0
0	0	0	0
0	0	0	0

## Sheet: Infectious
Table Additional File 9. The infectious numbers simulated in the 1st wave without the Agent
Tokyo	Okinawa	Osaka	Hokkaido
0	0	0	0
0	0	0	0
0	0	0	0
0	0	0	0
0	0	0	0
0	0	0	0
1	0	2	1
1	0	2	1
1	0	2	1
1	0	2	1
1	0	2	1
1	0	2	1
2	0	2	1
3	0	2	1
3	0	2	1
3	0	2	1
3	0	2	1
3	0	2	1
3	0	2	1
3	0	2	1
2	0	0	0
2	0	0	0
2	0	0	0
2	0	0	0
2	0	0	0
2	0	0	0
1	0	0	0
0	0	0	0
0	0	0	0
0	0	0	0
0	0	0	0
0	0	0	0
1	0	0	0
1	0	0	0
1	0	0	0
1	0	0	0
1	0	0	0
1	0	0	0
2	0	0	0
3	0	0	0
3	0	0	0
3	0	0	0
4	0	0	0
5	0	0	0
5	0	0	0
5	0	0	0
4	0	0	0
4	0	0	0
4	0	0	0
4	0	0	0
4	0	0	0
4	0	0	0
3	0	0	0
2	0	0	0
2	0	0	0
2	0	0	0
1	0	0	0
0	0	0	0

## Sheet: Recovered
Table Additional File 9. The recovered numbers simulated in the 1st wave without the Agent
Tokyo	Okinawa	Osaka	Hokkaido
0	0	0	0
0	0	0	0
0	0	0	0
0	0	0	0
0	0	0	0
0	0	0	0
0	0	0	0
0	0	0	0
0	0	0	0
0	0	0	0
0	0	0	0
0	0	0	0
0	0	0	0
0	0	0	0
0	0	0	0
0	0	0	0
0	0	0	0
0	0	0	0
0	0	0	0
0	0	0	0
1	0	2	1
1	0	2	1
1	1	1	1
1	1	1	1
1	1	1	1
1	0	3	0
2	0	3	0
3	0	3	0
3	0	3	0
3	0	3	0
3	0	3	0
3	0	3	0
3	0	3	0
3	0	3	0
3	0	3	0
3	0	3	0
3	0	3	0
3	0	3	0
3	0	3	0
3	0	3	0
3	0	3	0
3	0	2	1
3	0	2	1
3	0	1	2
3	0	1	2
3	0	1	2
4	0	1	2
4	0	1	2
4	0	1	2
4	0	1	2
4	0	1	2
4	0	2	1
5	0	2	1
6	0	2	1
6	0	2	1
6	0	2	1
7	0	2	1
7	0	2	1

## Sheet: Deceased
Table Additional File 9. The deceased numbers simulated in the 1st wave without the Agent
Tokyo	Okinawa	Osaka	Hokkaido
0	0	0	0
0	0	0	0
0	0	0	0
0	0	0	0
0	0	0	0
0	0	0	0
0	0	0	0
0	0	0	0
0	0	0	0
0	0	0	0
0	0	0	0
0	0	0	0
0	0	0	0
0	0	0	0
0	0	0	0
0	0	0	0
0	0	0	0
0	0	0	0
0	0	0	0
0	0	0	0
0	0	0	0
0	0	0	0
0	0	0	0
0	0	0	0
0	0	0	0
0	0	0	0
0	0	0	0
0	0	0	0
0	0	0	0
0	0	0	0
0	0	0	0
0	0	0	0
0	0	0	0
0	0	0	0
0	0	0	0
0	0	0	0
0	0	0	0
0	0	0	0
0	0	0	0
0	0	0	0
0	0	0	0
0	0	0	0
0	0	0	0
0	0	0	0
0	0	0	0
0	0	0	0
0	0	0	0
0	0	0	0
0	0	0	0
0	0	0	0
0	0	0	0
0	0	0	0
0	0	0	0
0	0	0	0
0	0	0	0
0	0	0	0
0	0	0	0
1	0	0	0

## Sheet: Moving distance
Table Additional File 9. The moving distances simulated in the 1st wave without the Agent
Tokyo	Okinawa	Osaka	Hokkaido
5	5	5	5
5	5	5	5
5	5	5	5
5	5	5	5
5	5	5	5
5	5	5	5
5	5	5	5
5	5	5	5
5	5	5	5
5	5	5	5
5	5	5	5
5	5	5	5
5	5	5	5
5	5	5	5
5	5	5	5
5	5	5	5
5	5	5	5
5	5	5	5
5	5	5	5
5	5	5	5
5	5	5	5
5	5	5	5
5	5	5	5
5	5	5	5
5	5	5	5
5	5	5	5
5	5	5	5
5	5	5	5
5	5	5	5
5	5	5	5
5	5	5	5
5	5	5	5
5	5	5	5
5	5	5	5
5	5	5	5
5	5	5	5
5	5	5	5
5	5	5	5
5	5	5	5
5	5	5	5
5	5	5	5
5	5	5	5
5	5	5	5
5	5	5	5
5	5	5	5
5	5	5	5
5	5	5	5
5	5	5	5
5	5	5	5
5	5	5	5
5	5	5	5
5	5	5	5
5	5	5	5
5	5	5	5
5	5	5	5
5	5	5	5
5	5	5	5
5	5	5	5

## Sheet: Screening radius
Table Additional File 9. The screening radii simulated in the 1st wave without the Agent
Tokyo	Okinawa	Osaka	Hokkaido
0	0	0	0
0	0	0	0
0	0	0	0
0	0	0	0
0	0	0	0
0	0	0	0
0	0	0	0
0	0	0	0
0	0	0	0
0	0	0	0
0	0	0	0
0	0	0	0
0	0	0	0
0	0	0	0
0	0	0	0
0	0	0	0
0	0	0	0
0	0	0	0
0	0	0	0
0	0	0	0
0	0	0	0
0	0	0	0
0	0	0	0
0	0	0	0
0	0	0	0
0	0	0	0
0	0	0	0
0	0	0	0
0	0	0	0
0	0	0	0
0	0	0	0
0	0	0	0
0	0	0	0
0	0	0	0
0	0	0	0
0	0	0	0
0	0	0	0
0	0	0	0
0	0	0	0
0	0	0	0
0	0	0	0
0	0	0	0
0	0	0	0
0	0	0	0
0	0	0	0
0	0	0	0
0	0	0	0
0	0	0	0
0	0	0	0
0	0	0	0
0	0	0	0
0	0	0	0
0	0	0	0
0	0	0	0
0	0	0	0
0	0	0	0
0	0	0	0
0	0	0	0
