# Supplementary material for: A dynamic approach to support outbreak management using reinforcement learning and semi-connected SEIQR models
Source: BMC Public Health. 2024 Mar 11;24:751. doi: 10.1186/s12889-024-18251-0 (PMC10926678; doi:10.1186/s12889-024-18251-0)
Supplement: Supplementary file 10 — Supplementary Material 10. [file 12889_2024_18251_MOESM10_ESM.xlsx]

## Sheet: Susceptible
Table Additional File 10. The susceptible numbers simulated in the 2nd wave without the Agent
Tokyo	Okinawa	Osaka	Hokkaido
219	69	174	34
224	73	165	34
227	72	163	34
219	75	168	34
228	74	160	34
226	76	160	34
229	77	155	34
222	81	158	34
227	78	156	34
222	78	161	34
226	78	157	34
217	74	169	34
223	65	172	34
222	69	168	34
219	72	163	34
221	75	157	34
218	72	160	34
218	76	155	34
218	77	154	34
218	78	152	34
218	75	155	34
218	73	157	34
218	73	157	34
218	73	157	34
218	73	157	34
218	73	157	34
218	73	157	34
218	73	157	34
218	73	157	34
218	73	157	34
218	73	157	34
218	73	157	34
218	73	157	34
218	71	159	34
222	64	160	34
226	54	165	34
232	46	166	34
238	41	164	34
240	40	163	34
245	36	162	34
247	34	162	34
253	27	163	34
257	24	161	34
260	21	161	34
261	19	161	34
260	18	161	34
259	18	161	34
260	14	161	34
259	14	161	34
259	14	161	34
259	14	161	34
259	14	161	34
259	14	161	34
259	14	161	34
259	11	162	34
259	10	163	34
259	10	163	34
259	10	163	34
259	9	164	34
259	9	164	34
259	9	163	34
259	8	163	34
259	7	161	34
259	6	160	34
259	5	161	34
259	4	162	34
259	4	162	34
259	4	162	34
260	3	162	34
261	2	162	34
261	2	162	34
261	2	162	34
262	1	162	34
262	1	162	34
262	1	162	34
262	1	162	34
262	1	162	34
262	1	162	34
262	1	162	34
262	1	162	34
262	1	162	34
262	1	162	34
262	1	161	34
262	1	161	34
262	1	161	34
262	1	161	34
262	1	161	34
262	1	161	34
262	1	161	34
263	0	161	34
263	0	161	34
263	0	161	34
263	0	161	34
263	0	161	34
263	0	161	34
263	0	161	34
263	0	160	34
263	0	160	34
263	0	160	34
263	0	160	34
263	0	160	34
263	0	158	34
263	0	158	34
263	0	158	34
263	0	157	34
263	0	156	34
263	0	156	34
263	0	156	34
263	0	156	34
263	0	156	34
263	0	156	34
263	0	156	34
263	0	156	34
263	0	156	34
263	0	156	34
263	0	156	34
263	0	156	34
263	0	156	34
263	0	156	34
263	0	156	34
263	0	156	34
263	0	156	34
263	0	156	34
263	0	156	34
263	0	156	34

## Sheet: Exposed
Table Additional File 10. The exposed numbers simulated in the 2nd wave without the Agent
Tokyo	Okinawa	Osaka	Hokkaido
1	1	1	1
1	1	1	1
2	1	0	1
2	1	0	1
2	1	0	1
2	1	0	1
1	0	0	0
1	0	0	0
1	0	0	0
1	0	0	0
1	0	0	0
1	0	0	0
1	0	0	0
2	0	0	0
6	0	1	0
7	0	1	0
7	1	2	0
7	2	2	0
7	0	3	0
4	0	2	0
3	0	2	0
0	0	2	0
0	0	1	0
0	0	1	0
0	0	0	0
0	0	0	0
0	0	0	0
0	0	0	0
0	0	0	0
0	0	0	0
0	0	0	0
0	0	0	0
0	0	0	0
0	0	0	0
1	0	1	0
1	0	2	0
1	0	3	0
1	1	3	0
1	1	3	0
0	1	2	0
0	0	2	0
0	0	1	0
1	0	0	0
1	0	0	0
2	0	0	0
4	0	0	0
5	0	0	0
7	0	0	0
8	0	0	0
7	0	0	0
5	0	0	0
4	0	0	0
1	0	0	0
0	0	0	0
0	0	2	0
0	0	2	0
0	0	2	0
0	0	2	0
0	0	2	0
0	0	0	0
0	0	1	0
0	0	2	0
0	0	5	0
0	0	7	0
0	0	7	0
0	0	6	0
0	0	5	0
0	0	2	0
0	0	0	0
0	0	0	0
0	0	0	0
0	0	0	0
0	0	0	0
0	0	0	0
0	0	0	0
0	0	0	0
0	0	0	0
0	0	0	0
0	0	0	0
0	0	0	0
0	0	0	0
0	0	0	0
0	0	1	0
0	0	1	0
0	0	1	0
0	0	1	0
0	0	1	0
0	0	0	0
0	0	0	0
0	0	0	0
0	0	0	0
0	0	0	0
0	0	0	0
0	0	0	0
0	0	0	0
0	0	0	0
0	0	1	0
0	0	1	0
0	0	1	0
0	0	1	0
0	0	1	0
0	0	2	0
0	0	2	0
0	0	2	0
0	0	3	0
0	0	4	0
0	0	2	0
0	0	2	0
0	0	2	0
0	0	1	0
0	0	0	0
0	0	0	0
0	0	0	0
0	0	0	0
0	0	0	0
0	0	0	0
0	0	0	0
0	0	0	0
0	0	0	0
0	0	0	0
0	0	0	0
0	0	0	0
0	0	0	0
0	0	0	0
0	0	0	0

## Sheet: Infectious
Table Additional File 10. The infectious numbers simulated in the 2nd wave without the Agent
Tokyo	Okinawa	Osaka	Hokkaido
0	0	0	0
0	0	0	0
0	0	0	0
0	0	0	0
0	0	0	0
0	0	0	0
2	1	0	1
2	1	0	1
2	0	1	1
2	0	1	1
2	0	1	1
3	0	1	1
3	0	1	1
3	0	1	1
3	0	1	1
3	0	1	1
4	0	1	1
4	1	0	1
4	2	0	1
7	2	2	1
6	1	2	0
9	1	2	0
9	1	3	0
9	1	3	0
9	1	4	0
8	1	4	0
8	1	4	0
8	1	4	0
8	1	4	0
8	1	4	0
7	1	4	0
7	1	4	0
7	0	4	0
4	0	2	0
3	0	2	0
0	0	2	0
0	0	1	0
0	0	1	0
0	0	0	0
1	0	1	0
1	1	1	0
1	1	2	0
1	1	3	0
2	0	3	0
2	0	3	0
2	0	3	0
2	0	3	0
3	0	3	0
3	0	3	0
4	0	3	0
6	0	3	0
7	0	3	0
10	0	3	0
10	0	2	0
9	0	2	0
9	0	1	0
9	0	0	0
9	0	0	0
9	0	0	0
9	0	2	0
9	0	2	0
8	0	2	0
8	0	2	0
7	0	2	0
5	0	2	0
4	0	3	0
1	0	4	0
0	0	7	0
0	0	9	0
0	0	9	0
0	0	9	0
0	0	9	0
0	0	9	0
0	0	7	0
0	0	7	0
0	0	7	0
0	0	7	0
0	0	7	0
0	0	7	0
0	0	6	0
0	0	5	0
0	0	2	0
0	0	0	0
0	0	0	0
0	0	0	0
0	0	0	0
0	0	0	0
0	0	1	0
0	0	1	0
0	0	1	0
0	0	1	0
0	0	1	0
0	0	1	0
0	0	1	0
0	0	1	0
0	0	1	0
0	0	1	0
0	0	1	0
0	0	1	0
0	0	1	0
0	0	1	0
0	0	1	0
0	0	1	0
0	0	1	0
0	0	1	0
0	0	1	0
0	0	3	0
0	0	3	0
0	0	3	0
0	0	4	0
0	0	5	0
0	0	5	0
0	0	5	0
0	0	5	0
0	0	5	0
0	0	4	0
0	0	4	0
0	0	4	0
0	0	4	0
0	0	4	0
0	0	2	0
0	0	2	0
0	0	2	0
0	0	1	0
0	0	0	0

## Sheet: Recovered
Table Additional File 10. The recovered numbers simulated in the 2nd wave without the Agent
Tokyo	Okinawa	Osaka	Hokkaido
0	0	0	0
0	0	0	0
0	0	0	0
0	0	0	0
0	0	0	0
0	0	0	0
0	0	0	0
0	0	0	0
0	0	0	0
0	0	0	0
0	0	0	0
0	0	0	0
0	0	0	0
0	0	0	0
0	0	0	0
0	0	0	0
0	0	0	0
0	0	0	0
0	0	0	0
0	0	0	0
2	1	0	1
2	1	0	1
2	1	0	1
2	1	0	1
2	1	0	1
2	1	0	1
2	1	0	1
2	1	0	1
2	1	0	1
2	1	0	1
3	1	0	1
3	1	0	1
3	1	0	1
5	1	2	1
6	1	2	1
8	1	2	1
8	1	3	1
8	1	3	1
9	1	3	1
9	1	3	1
9	1	3	1
9	1	3	1
9	1	3	1
9	1	3	1
9	1	3	1
9	1	3	1
9	1	3	1
9	1	3	1
9	1	3	1
9	1	3	1
9	1	3	1
9	1	3	1
9	1	3	1
10	1	4	1
11	0	5	1
11	0	6	1
11	0	7	1
11	0	7	1
11	0	7	1
11	0	7	1
11	0	7	1
12	0	7	1
12	0	7	1
12	0	7	1
13	0	7	1
14	0	7	1
17	0	7	1
18	0	7	1
18	0	7	1
18	0	7	1
18	0	7	1
18	0	7	1
18	0	7	1
18	0	7	1
18	0	7	1
18	0	7	1
18	0	7	1
18	0	7	1
18	0	7	1
18	0	8	1
18	0	9	1
18	0	12	1
18	0	13	1
18	0	13	1
18	0	13	1
18	0	13	1
18	0	13	1
18	0	13	1
18	0	13	1
18	0	13	1
18	0	13	1
18	0	13	1
18	0	13	1
18	0	13	1
18	0	13	1
18	0	13	1
18	0	13	1
18	0	13	1
18	0	13	1
18	0	13	1
18	0	13	1
18	0	14	1
18	0	14	1
18	0	14	1
18	0	14	1
18	0	14	1
18	0	14	1
18	0	14	1
18	0	14	1
18	0	14	1
18	0	14	1
18	0	14	1
18	0	14	1
18	0	14	1
18	0	14	1
18	0	15	1
18	0	15	1
18	0	15	1
18	0	15	1
18	0	15	1
18	0	17	1
18	0	17	1
18	0	17	1
18	0	18	1
18	0	19	1

## Sheet: Deceased
Table Additional File 10. The deceased numbers simulated in the 2nd wave without the Agent
Tokyo	Okinawa	Osaka	Hokkaido
0	0	0	0
0	0	0	0
0	0	0	0
0	0	0	0
0	0	0	0
0	0	0	0
0	0	0	0
0	0	0	0
0	0	0	0
0	0	0	0
0	0	0	0
0	0	0	0
0	0	0	0
0	0	0	0
0	0	0	0
0	0	0	0
0	0	0	0
0	0	0	0
0	0	0	0
0	0	0	0
0	0	0	0
0	0	0	0
0	0	0	0
0	0	0	0
0	0	0	0
1	0	0	0
1	0	0	0
1	0	0	0
1	0	0	0
1	0	0	0
1	0	0	0
1	0	0	0
1	1	0	0
2	1	0	0
2	1	0	0
3	1	0	0
3	1	0	0
3	1	0	0
3	1	0	0
3	1	0	0
3	1	0	0
3	1	0	0
3	1	0	0
3	1	0	0
3	1	0	0
3	1	0	0
3	1	0	0
3	1	0	0
3	1	0	0
3	1	0	0
3	1	0	0
3	1	0	0
3	1	0	0
3	1	0	0
3	1	0	0
3	1	0	0
3	1	0	0
3	1	0	0
3	1	0	0
3	1	0	0
3	1	0	0
3	1	0	0
3	1	0	0
4	1	0	0
5	1	0	0
5	1	0	0
5	1	0	0
5	1	0	0
5	1	0	0
5	1	0	0
5	1	0	0
5	1	0	0
5	1	0	0
5	1	2	0
5	1	2	0
5	1	2	0
5	1	2	0
5	1	2	0
5	1	2	0
5	1	2	0
5	1	2	0
5	1	2	0
5	1	3	0
5	1	3	0
5	1	3	0
5	1	3	0
5	1	3	0
5	1	3	0
5	1	3	0
5	1	3	0
5	1	3	0
5	1	3	0
5	1	3	0
5	1	3	0
5	1	3	0
5	1	3	0
5	1	3	0
5	1	3	0
5	1	3	0
5	1	3	0
5	1	3	0
5	1	3	0
5	1	3	0
5	1	3	0
5	1	3	0
5	1	3	0
5	1	3	0
5	1	3	0
5	1	3	0
5	1	3	0
5	1	3	0
5	1	3	0
5	1	3	0
5	1	3	0
5	1	3	0
5	1	3	0
5	1	3	0
5	1	3	0
5	1	3	0
5	1	3	0
5	1	3	0
5	1	3	0
5	1	3	0
5	1	3	0
5	1	3	0

## Sheet: Moving distance
Table Additional File 10. The moving distances simulated in the 2nd wave without the Agent
Tokyo	Okinawa	Osaka	Hokkaido
5	5	5	5
5	5	5	5
5	5	5	5
5	5	5	5
5	5	5	5
5	5	5	5
5	5	5	5
5	5	5	5
5	5	5	5
5	5	5	5
5	5	5	5
5	5	5	5
5	5	5	5
5	5	5	5
5	5	5	5
5	5	5	5
5	5	5	5
5	5	5	5
5	5	5	5
5	5	5	5
5	5	5	5
5	5	5	5
5	5	5	5
5	5	5	5
5	5	5	5
5	5	5	5
5	5	5	5
5	5	5	5
5	5	5	5
5	5	5	5
5	5	5	5
5	5	5	5
5	5	5	5
5	5	5	5
5	5	5	5
5	5	5	5
5	5	5	5
5	5	5	5
5	5	5	5
5	5	5	5
5	5	5	5
5	5	5	5
5	5	5	5
5	5	5	5
5	5	5	5
5	5	5	5
5	5	5	5
5	5	5	5
5	5	5	5
5	5	5	5
5	5	5	5
5	5	5	5
5	5	5	5
5	5	5	5
5	5	5	5
5	5	5	5
5	5	5	5
5	5	5	5
5	5	5	5
5	5	5	5
5	5	5	5
5	5	5	5
5	5	5	5
5	5	5	5
5	5	5	5
5	5	5	5
5	5	5	5
5	5	5	5
5	5	5	5
5	5	5	5
5	5	5	5
5	5	5	5
5	5	5	5
5	5	5	5
5	5	5	5
5	5	5	5
5	5	5	5
5	5	5	5
5	5	5	5
5	5	5	5
5	5	5	5
5	5	5	5
5	5	5	5
5	5	5	5
5	5	5	5
5	5	5	5
5	5	5	5
5	5	5	5
5	5	5	5
5	5	5	5
5	5	5	5
5	5	5	5
5	5	5	5
5	5	5	5
5	5	5	5
5	5	5	5
5	5	5	5
5	5	5	5
5	5	5	5
5	5	5	5
5	5	5	5
5	5	5	5
5	5	5	5
5	5	5	5
5	5	5	5
5	5	5	5
5	5	5	5
5	5	5	5
5	5	5	5
5	5	5	5
5	5	5	5
5	5	5	5
5	5	5	5
5	5	5	5
5	5	5	5
5	5	5	5
5	5	5	5
5	5	5	5
5	5	5	5
5	5	5	5
5	5	5	5
5	5	5	5
5	5	5	5
5	5	5	5
5	5	5	5

## Sheet: Screening radius
Table Additional File 10. The screening radii simulated in the 2nd wave without the Agent
Tokyo	Okinawa	Osaka	Hokkaido
0	0	0	0
0	0	0	0
0	0	0	0
0	0	0	0
0	0	0	0
0	0	0	0
0	0	0	0
0	0	0	0
0	0	0	0
0	0	0	0
0	0	0	0
0	0	0	0
0	0	0	0
0	0	0	0
0	0	0	0
0	0	0	0
0	0	0	0
0	0	0	0
0	0	0	0
0	0	0	0
0	0	0	0
0	0	0	0
0	0	0	0
0	0	0	0
0	0	0	0
0	0	0	0
0	0	0	0
0	0	0	0
0	0	0	0
0	0	0	0
0	0	0	0
0	0	0	0
0	0	0	0
0	0	0	0
0	0	0	0
0	0	0	0
0	0	0	0
0	0	0	0
0	0	0	0
0	0	0	0
0	0	0	0
0	0	0	0
0	0	0	0
0	0	0	0
0	0	0	0
0	0	0	0
0	0	0	0
0	0	0	0
0	0	0	0
0	0	0	0
0	0	0	0
0	0	0	0
0	0	0	0
0	0	0	0
0	0	0	0
0	0	0	0
0	0	0	0
0	0	0	0
0	0	0	0
0	0	0	0
0	0	0	0
0	0	0	0
0	0	0	0
0	0	0	0
0	0	0	0
0	0	0	0
0	0	0	0
0	0	0	0
0	0	0	0
0	0	0	0
0	0	0	0
0	0	0	0
0	0	0	0
0	0	0	0
0	0	0	0
0	0	0	0
0	0	0	0
0	0	0	0
0	0	0	0
0	0	0	0
0	0	0	0
0	0	0	0
0	0	0	0
0	0	0	0
0	0	0	0
0	0	0	0
0	0	0	0
0	0	0	0
0	0	0	0
0	0	0	0
0	0	0	0
0	0	0	0
0	0	0	0
0	0	0	0
0	0	0	0
0	0	0	0
0	0	0	0
0	0	0	0
0	0	0	0
0	0	0	0
0	0	0	0
0	0	0	0
0	0	0	0
0	0	0	0
0	0	0	0
0	0	0	0
0	0	0	0
0	0	0	0
0	0	0	0
0	0	0	0
0	0	0	0
0	0	0	0
0	0	0	0
0	0	0	0
0	0	0	0
0	0	0	0
0	0	0	0
0	0	0	0
0	0	0	0
0	0	0	0
0	0	0	0
0	0	0	0
0	0	0	0
0	0	0	0
0	0	0	0
