# Supplementary material for: A dynamic approach to support outbreak management using reinforcement learning and semi-connected SEIQR models
Source: BMC Public Health. 2024 Mar 11;24:751. doi: 10.1186/s12889-024-18251-0 (PMC10926678; doi:10.1186/s12889-024-18251-0)
Supplement: Supplementary file 11 — Supplementary Material 11. [file 12889_2024_18251_MOESM11_ESM.xlsx]

## Sheet: Susceptible
Table Additional File 11. The susceptible numbers simulated in the 3rd wave without the Agent
Tokyo	Okinawa	Osaka	Hokkaido
256	61	151	28
249	67	152	28
247	65	161	23
243	69	158	26
239	72	158	27
231	77	158	30
234	77	154	30
233	77	153	30
229	77	155	30
215	77	168	30
210	77	172	30
206	77	176	30
201	77	180	30
204	77	172	30
215	77	159	30
220	77	150	30
222	77	147	30
221	77	147	30
219	77	147	30
218	77	147	30
215	74	147	33
208	83	147	29
202	82	147	30
196	83	147	32
191	83	147	32
186	83	147	32
185	83	147	32
181	83	147	32
175	83	147	32
174	83	147	32
164	83	147	32
161	83	147	32
161	83	147	32
161	83	147	32
161	83	146	32
161	83	146	32
161	83	146	32
161	83	146	32
161	83	146	32
161	83	146	32
161	83	146	32
161	85	144	32
161	87	142	32
161	85	144	32
157	82	141	32
153	81	143	32
149	83	136	32
148	87	130	32
145	87	130	32
151	89	120	32
142	89	123	32
140	89	122	32
138	89	120	32
134	89	118	31
133	89	118	30
129	89	118	31
127	89	118	31
126	89	118	31
126	89	118	31
126	89	118	31
126	89	118	31
126	89	118	31
126	89	118	31
126	89	118	31
126	90	119	29
126	92	113	31
126	93	112	31
125	93	115	29
122	93	112	29
109	97	115	28
103	99	111	31
91	102	113	32
96	102	105	32
98	102	99	31
101	102	94	33
99	102	94	35
98	102	94	35
96	102	94	35
92	102	94	35
85	102	94	35
83	102	94	35
81	102	94	35
80	102	94	35
76	102	94	35
76	102	94	35
76	102	94	35
76	102	94	35
76	102	94	35
76	104	92	35
76	105	90	35
76	108	86	36
75	109	85	36
72	109	86	37
74	109	83	37
72	109	84	37
69	109	85	36
72	109	81	34
74	109	78	33
76	110	74	34
76	110	73	35
68	114	76	35
74	114	69	35
73	114	69	35
74	114	66	35
76	114	63	35
76	114	61	35
78	114	59	35
79	114	56	35
78	114	56	35
77	114	56	35
80	114	53	35
76	114	53	35
71	114	55	35
70	114	55	35
69	115	55	35
68	116	55	34
67	116	55	34
66	116	55	35
65	116	55	35
61	116	55	35
61	116	55	35
58	116	57	35
56	116	59	35
55	116	59	35
52	116	62	35
51	116	63	35
47	117	65	35
45	118	65	35
44	119	65	35
43	119	65	35
42	119	66	35
42	119	66	35
40	121	67	34
40	121	67	34
39	121	68	34
38	121	69	34
38	121	69	34
37	122	69	34
34	123	71	34
30	123	74	35
30	123	74	35
30	123	74	35
30	123	74	35
29	124	74	35
26	126	75	35
24	126	76	36
23	127	76	36
22	127	77	36
22	127	77	36

## Sheet: Exposed
Table Additional File 11. The exposed numbers simulated in the 3rd wave without the Agent
Tokyo	Okinawa	Osaka	Hokkaido
1	1	1	1
1	1	1	1
1	1	1	1
0	2	1	1
1	1	1	1
1	1	1	1
0	0	1	0
0	0	3	0
1	0	4	0
2	0	4	0
2	0	5	0
2	0	4	0
1	0	4	0
2	0	6	0
3	0	6	0
4	0	8	0
5	0	8	0
6	0	7	0
6	0	4	0
6	0	3	0
8	0	0	0
9	0	0	0
13	1	0	0
12	3	0	0
15	3	0	1
19	2	0	0
18	2	0	0
18	0	0	0
21	0	0	0
17	0	0	0
22	0	0	0
24	0	0	0
20	0	0	0
14	0	0	0
13	0	1	0
3	0	1	0
0	0	1	0
0	0	1	0
0	0	1	0
0	0	0	0
0	0	0	0
0	0	0	0
0	0	0	0
0	0	0	0
10	0	0	0
13	0	0	0
21	0	1	0
23	1	1	0
25	1	2	0
18	0	2	0
19	0	4	0
14	0	3	0
15	0	3	0
19	0	3	0
20	0	2	0
19	0	0	0
18	0	0	0
15	0	0	0
8	0	0	0
6	0	0	0
3	0	0	0
1	0	0	0
0	0	0	0
0	0	0	0
0	0	0	0
0	0	2	0
0	0	2	0
0	0	2	0
6	0	2	0
13	0	2	0
16	0	2	0
22	0	2	0
19	0	8	0
19	0	7	0
14	0	5	0
10	0	3	1
7	0	2	0
7	0	1	0
7	0	0	0
14	0	0	0
16	0	0	0
17	0	0	0
16	0	0	0
16	0	0	0
9	0	0	0
7	0	0	0
5	0	0	0
4	0	0	0
0	0	0	0
0	0	1	0
0	0	1	0
1	0	1	0
2	0	1	0
3	0	1	0
3	0	1	0
6	0	1	0
8	0	1	0
8	0	2	0
8	0	1	0
7	0	1	0
5	0	1	0
3	0	1	0
3	0	0	0
4	0	1	0
5	0	1	0
6	0	1	0
4	0	2	0
5	0	2	0
5	0	1	0
6	0	0	0
3	0	1	0
7	0	1	0
8	0	1	0
9	0	0	0
8	0	0	0
9	0	0	0
6	0	0	0
3	0	0	0
3	0	0	0
7	0	0	0
6	0	0	0
5	0	1	0
5	0	1	0
5	0	1	0
1	0	1	0
1	0	1	0
2	0	0	0
3	0	0	0
2	0	0	0
3	0	0	0
3	0	0	0
2	0	0	0
1	0	0	0
1	0	0	0
0	0	0	0
0	0	0	0
0	0	0	0
0	0	0	0
0	0	0	0
0	0	0	0
0	0	0	0
0	0	0	0
0	0	0	0
0	0	0	0
0	0	0	0
0	0	0	0
0	0	0	0
0	0	0	0
0	0	0	0

## Sheet: Infectious
Table Additional File 11. The infectious numbers simulated in the 3rd wave without the Agent
Tokyo	Okinawa	Osaka	Hokkaido
0	0	0	0
0	0	0	0
0	0	0	0
0	0	0	0
0	0	0	0
0	0	0	0
1	1	1	1
1	1	1	1
1	1	1	1
1	1	1	1
1	1	1	1
1	1	2	1
1	1	4	1
2	1	5	1
3	1	5	1
3	1	6	1
2	1	7	1
2	1	8	1
4	1	11	1
5	1	12	1
5	0	14	0
6	0	14	0
7	0	14	0
8	1	14	0
8	1	14	1
9	2	13	2
11	2	11	2
14	4	10	2
17	4	9	2
22	4	8	2
27	4	8	2
28	4	7	2
30	4	4	2
35	4	3	2
35	4	0	2
44	4	0	2
47	3	0	2
46	3	0	1
45	3	0	1
44	2	1	0
42	2	0	1
38	0	0	1
35	0	0	1
30	0	0	1
25	0	0	1
24	0	0	1
20	0	0	1
14	0	0	1
12	1	0	1
11	1	1	1
10	1	2	1
18	1	3	1
18	1	6	1
20	1	7	0
21	1	8	0
25	1	10	0
27	1	10	1
31	1	10	1
38	1	10	1
40	1	10	1
43	1	10	1
45	1	10	1
46	1	10	1
41	0	7	0
39	0	6	0
31	0	5	0
30	1	2	0
26	1	3	0
24	1	3	0
19	0	3	0
16	0	5	0
14	1	2	0
6	1	2	1
9	1	4	0
11	1	6	0
11	1	9	0
14	1	10	1
16	1	11	1
20	1	12	1
20	1	12	1
20	1	12	1
21	1	12	1
23	1	12	1
27	1	12	1
34	1	10	1
36	1	10	1
38	1	10	1
36	0	8	1
35	0	6	1
33	0	3	1
29	0	2	0
26	1	1	0
22	1	0	0
22	1	0	0
22	1	1	0
21	1	1	0
19	1	2	0
16	0	3	0
11	0	2	0
11	0	1	0
10	1	1	1
12	1	1	1
9	1	2	1
9	1	2	1
9	1	2	1
10	1	2	1
10	1	3	1
11	1	3	1
10	1	5	1
11	1	5	1
10	1	7	1
10	1	6	1
12	1	6	0
10	1	8	0
10	0	7	0
7	0	7	0
9	0	7	0
11	1	7	0
12	1	7	0
10	1	7	1
10	1	7	1
11	1	6	1
10	1	5	1
10	1	5	1
14	1	3	1
13	1	4	1
9	0	8	1
9	0	7	1
9	0	7	1
9	0	7	1
7	0	5	1
6	0	4	1
6	0	5	0
6	0	5	0
7	0	4	0
6	0	4	0
6	0	4	0
5	0	4	0
3	0	2	0
3	0	2	0
2	0	2	0
2	0	2	0
1	0	2	0
1	0	2	0
1	0	2	0
1	0	1	0
1	0	0	0
1	0	0	0
0	0	0	0

## Sheet: Recovered
Table Additional File 11. The recovered numbers simulated in the 3rd wave without the Agent
Tokyo	Okinawa	Osaka	Hokkaido
0	0	0	0
0	0	0	0
0	0	0	0
0	0	0	0
0	0	0	0
0	0	0	0
0	0	0	0
0	0	0	0
0	0	0	0
0	0	0	0
0	0	0	0
0	0	0	0
0	0	0	0
0	0	0	0
0	0	0	0
0	0	0	0
0	0	0	0
0	0	0	0
0	0	0	0
0	0	0	0
2	0	1	1
2	0	1	1
1	0	1	2
1	0	1	2
1	0	1	2
1	0	2	2
1	0	4	2
2	0	5	2
2	0	6	2
2	0	7	2
2	0	7	2
2	0	8	2
3	0	11	2
4	0	12	2
5	0	15	2
6	0	15	2
6	1	15	2
7	1	15	3
8	1	15	3
9	2	15	3
10	2	15	3
13	4	15	3
16	4	15	3
20	6	13	3
22	7	13	3
23	5	14	3
27	6	13	3
29	7	14	3
27	7	17	3
31	8	18	3
31	8	20	3
30	8	21	3
30	8	21	3
29	8	22	4
28	8	22	5
29	8	22	4
29	8	22	4
29	8	22	4
29	8	22	4
29	8	22	4
29	8	22	4
29	8	22	4
29	8	22	4
33	9	25	5
35	8	25	6
42	9	25	6
43	6	27	7
45	6	27	7
47	6	27	7
48	10	27	7
51	11	26	7
53	11	28	7
60	12	26	6
62	12	25	6
63	12	26	6
62	13	28	6
62	13	28	6
62	13	28	6
62	13	28	6
62	13	28	6
62	13	28	6
62	13	28	6
62	13	28	6
62	13	28	6
62	13	30	6
62	13	30	6
62	13	30	6
65	14	31	6
68	14	32	6
69	14	34	6
72	15	33	8
72	15	35	8
76	15	36	8
76	15	36	8
73	15	39	8
74	15	39	8
79	15	36	8
79	16	38	8
82	19	38	8
78	20	43	8
79	20	45	7
77	20	48	7
82	20	46	7
84	20	44	7
83	20	45	7
80	20	48	7
76	20	52	7
79	20	49	7
77	20	52	7
80	20	49	7
84	20	46	7
84	20	47	7
79	20	51	9
80	20	51	9
80	21	52	10
79	23	53	11
79	24	54	11
79	24	54	11
79	24	54	11
79	24	54	11
79	24	54	11
79	24	55	11
77	24	58	11
75	24	60	11
73	24	64	11
68	24	69	11
68	26	69	11
67	27	70	11
66	28	70	11
65	29	70	11
65	29	74	11
63	29	76	11
62	30	76	12
57	32	79	12
53	33	82	12
53	33	83	12
52	34	83	12
50	35	83	13
51	35	85	14
46	35	90	14
45	36	91	14
44	36	92	14
42	36	95	14
42	36	95	14
39	38	96	14
39	38	97	14
38	38	98	14
36	38	100	14
37	38	100	14

## Sheet: Deceased
Table Additional File 11. The deceased numbers simulated in the 3rd wave without the Agent
Tokyo	Okinawa	Osaka	Hokkaido
0	0	0	0
0	0	0	0
0	0	0	0
0	0	0	0
0	0	0	0
0	0	0	0
0	0	0	0
0	0	0	0
0	0	0	0
0	0	0	0
0	0	0	0
0	0	0	0
0	0	0	0
0	0	0	0
0	0	0	0
0	0	0	0
0	0	0	0
0	0	0	0
0	0	0	0
0	0	0	0
0	0	0	0
0	0	0	0
0	0	0	0
0	0	0	0
0	0	0	0
0	0	0	0
0	0	0	0
0	0	0	0
0	0	0	0
0	0	0	0
0	0	0	0
0	0	0	0
1	0	0	0
1	0	0	0
1	0	0	0
1	0	0	0
1	0	0	0
1	0	0	0
1	0	0	0
1	0	0	1
2	0	0	1
3	0	0	1
3	0	0	1
4	0	0	1
6	0	0	1
7	0	0	1
7	0	0	1
9	0	0	1
9	0	0	1
12	0	1	1
13	0	1	1
13	0	1	1
13	0	1	1
13	0	1	1
13	0	1	1
13	0	1	1
13	0	1	1
13	0	1	1
13	0	1	1
13	0	1	1
13	0	1	1
13	0	1	1
13	0	1	1
14	0	1	1
14	0	2	1
15	0	2	1
15	0	4	1
16	0	4	1
16	0	4	1
17	0	4	1
17	0	4	1
17	0	4	1
19	0	4	1
19	0	4	2
20	0	4	2
20	0	4	2
21	0	4	2
21	0	4	2
21	0	4	2
21	0	4	2
21	0	4	2
21	0	4	2
21	0	4	2
21	0	4	2
21	0	4	2
21	0	4	2
21	0	4	2
21	0	5	2
23	0	6	2
24	0	7	2
25	0	7	2
26	0	7	2
26	0	7	2
26	0	7	2
26	0	7	2
26	0	7	2
26	0	7	2
27	0	7	2
28	0	7	2
28	0	7	2
28	0	7	2
28	0	7	2
29	0	7	2
29	0	7	2
29	0	7	2
29	0	7	2
29	0	7	2
29	0	7	2
29	0	7	2
29	0	7	2
29	0	7	2
29	0	7	2
29	0	7	2
29	0	7	2
29	0	7	2
29	0	7	2
29	0	7	2
29	0	7	2
29	0	7	2
30	0	7	2
31	0	7	2
31	0	7	2
31	0	8	2
32	0	8	2
32	0	8	2
32	0	8	2
32	0	8	2
32	0	8	2
33	0	8	2
33	0	8	2
33	0	8	2
34	0	10	2
34	0	10	2
34	0	10	2
34	0	11	2
34	0	11	2
34	0	11	2
35	0	11	2
35	0	11	2
35	0	11	2
35	0	11	2
35	0	11	2
35	0	11	2
35	0	11	2
35	0	11	2
35	0	11	2
35	0	12	2
35	0	12	2
35	0	12	2

## Sheet: Moving distance
Table Additional File 11. The moving distances simulated in the 3rd wave without the Agent
Tokyo	Okinawa	Osaka	Hokkaido
5	5	5	5
5	5	5	5
5	5	5	5
5	5	5	5
5	5	5	5
5	5	5	5
5	5	5	5
5	5	5	5
5	5	5	5
5	5	5	5
5	5	5	5
5	5	5	5
5	5	5	5
5	5	5	5
5	5	5	5
5	5	5	5
5	5	5	5
5	5	5	5
5	5	5	5
5	5	5	5
5	5	5	5
5	5	5	5
5	5	5	5
5	5	5	5
5	5	5	5
5	5	5	5
5	5	5	5
5	5	5	5
5	5	5	5
5	5	5	5
5	5	5	5
5	5	5	5
5	5	5	5
5	5	5	5
5	5	5	5
5	5	5	5
5	5	5	5
5	5	5	5
5	5	5	5
5	5	5	5
5	5	5	5
5	5	5	5
5	5	5	5
5	5	5	5
5	5	5	5
5	5	5	5
5	5	5	5
5	5	5	5
5	5	5	5
5	5	5	5
5	5	5	5
5	5	5	5
5	5	5	5
5	5	5	5
5	5	5	5
5	5	5	5
5	5	5	5
5	5	5	5
5	5	5	5
5	5	5	5
5	5	5	5
5	5	5	5
5	5	5	5
5	5	5	5
5	5	5	5
5	5	5	5
5	5	5	5
5	5	5	5
5	5	5	5
5	5	5	5
5	5	5	5
5	5	5	5
5	5	5	5
5	5	5	5
5	5	5	5
5	5	5	5
5	5	5	5
5	5	5	5
5	5	5	5
5	5	5	5
5	5	5	5
5	5	5	5
5	5	5	5
5	5	5	5
5	5	5	5
5	5	5	5
5	5	5	5
5	5	5	5
5	5	5	5
5	5	5	5
5	5	5	5
5	5	5	5
5	5	5	5
5	5	5	5
5	5	5	5
5	5	5	5
5	5	5	5
5	5	5	5
5	5	5	5
5	5	5	5
5	5	5	5
5	5	5	5
5	5	5	5
5	5	5	5
5	5	5	5
5	5	5	5
5	5	5	5
5	5	5	5
5	5	5	5
5	5	5	5
5	5	5	5
5	5	5	5
5	5	5	5
5	5	5	5
5	5	5	5
5	5	5	5
5	5	5	5
5	5	5	5
5	5	5	5
5	5	5	5
5	5	5	5
5	5	5	5
5	5	5	5
5	5	5	5
5	5	5	5
5	5	5	5
5	5	5	5
5	5	5	5
5	5	5	5
5	5	5	5
5	5	5	5
5	5	5	5
5	5	5	5
5	5	5	5
5	5	5	5
5	5	5	5
5	5	5	5
5	5	5	5
5	5	5	5
5	5	5	5
5	5	5	5
5	5	5	5
5	5	5	5
5	5	5	5
5	5	5	5
5	5	5	5
5	5	5	5
5	5	5	5
5	5	5	5

## Sheet: Screening radius
Table Additional File 11. The screening radii simulated in the 3rd wave without the Agent
Tokyo	Okinawa	Osaka	Hokkaido
0	0	0	0
0	0	0	0
0	0	0	0
0	0	0	0
0	0	0	0
0	0	0	0
0	0	0	0
0	0	0	0
0	0	0	0
0	0	0	0
0	0	0	0
0	0	0	0
0	0	0	0
0	0	0	0
0	0	0	0
0	0	0	0
0	0	0	0
0	0	0	0
0	0	0	0
0	0	0	0
0	0	0	0
0	0	0	0
0	0	0	0
0	0	0	0
0	0	0	0
0	0	0	0
0	0	0	0
0	0	0	0
0	0	0	0
0	0	0	0
0	0	0	0
0	0	0	0
0	0	0	0
0	0	0	0
0	0	0	0
0	0	0	0
0	0	0	0
0	0	0	0
0	0	0	0
0	0	0	0
0	0	0	0
0	0	0	0
0	0	0	0
0	0	0	0
0	0	0	0
0	0	0	0
0	0	0	0
0	0	0	0
0	0	0	0
0	0	0	0
0	0	0	0
0	0	0	0
0	0	0	0
0	0	0	0
0	0	0	0
0	0	0	0
0	0	0	0
0	0	0	0
0	0	0	0
0	0	0	0
0	0	0	0
0	0	0	0
0	0	0	0
0	0	0	0
0	0	0	0
0	0	0	0
0	0	0	0
0	0	0	0
0	0	0	0
0	0	0	0
0	0	0	0
0	0	0	0
0	0	0	0
0	0	0	0
0	0	0	0
0	0	0	0
0	0	0	0
0	0	0	0
0	0	0	0
0	0	0	0
0	0	0	0
0	0	0	0
0	0	0	0
0	0	0	0
0	0	0	0
0	0	0	0
0	0	0	0
0	0	0	0
0	0	0	0
0	0	0	0
0	0	0	0
0	0	0	0
0	0	0	0
0	0	0	0
0	0	0	0
0	0	0	0
0	0	0	0
0	0	0	0
0	0	0	0
0	0	0	0
0	0	0	0
0	0	0	0
0	0	0	0
0	0	0	0
0	0	0	0
0	0	0	0
0	0	0	0
0	0	0	0
0	0	0	0
0	0	0	0
0	0	0	0
0	0	0	0
0	0	0	0
0	0	0	0
0	0	0	0
0	0	0	0
0	0	0	0
0	0	0	0
0	0	0	0
0	0	0	0
0	0	0	0
0	0	0	0
0	0	0	0
0	0	0	0
0	0	0	0
0	0	0	0
0	0	0	0
0	0	0	0
0	0	0	0
0	0	0	0
0	0	0	0
0	0	0	0
0	0	0	0
0	0	0	0
0	0	0	0
0	0	0	0
0	0	0	0
0	0	0	0
0	0	0	0
0	0	0	0
0	0	0	0
0	0	0	0
0	0	0	0
0	0	0	0
0	0	0	0
0	0	0	0
0	0	0	0
0	0	0	0
0	0	0	0
