# Supplementary material for: A dynamic approach to support outbreak management using reinforcement learning and semi-connected SEIQR models
Source: BMC Public Health. 2024 Mar 11;24:751. doi: 10.1186/s12889-024-18251-0 (PMC10926678; doi:10.1186/s12889-024-18251-0)
Supplement: Supplementary file 12 — Supplementary Material 12. [file 12889_2024_18251_MOESM12_ESM.xlsx]

## Sheet: Susceptible
Table Additional File 12. The susceptible numbers simulated in the 4th wave without the Agent
Tokyo	Okinawa	Osaka	Hokkaido
249	60	164	23
234	64	175	23
227	68	178	23
228	67	177	24
232	65	174	25
238	71	165	22
236	70	167	21
238	70	162	24
237	70	157	28
238	70	152	31
240	70	151	28
237	70	152	27
227	70	155	32
233	70	150	30
227	70	152	29
223	70	153	28
220	70	150	25
220	70	145	30
220	70	137	32
220	70	132	28
220	69	131	27
220	69	131	27
220	69	136	20
220	69	131	23
220	69	130	22
220	69	130	22
220	69	130	22
220	69	130	22
220	69	130	22
220	69	130	22
220	69	130	22
220	69	130	22
220	69	130	22
220	69	130	22
218	69	130	22
216	68	130	22
212	72	130	22
202	76	136	22
198	74	141	22
191	73	149	22
182	73	155	22
178	73	155	20
176	73	157	19
169	73	162	20
159	73	169	20
154	73	172	18
151	73	173	18
145	73	177	18
142	73	178	18
139	73	178	18
139	73	175	18
139	73	173	18
139	73	173	18
139	72	172	18
139	68	174	18
139	67	173	18
139	63	173	18
139	59	172	18
139	60	168	18
139	60	168	18
137	61	168	18
138	60	168	18
140	57	168	18
143	51	168	18
142	51	168	18
140	50	168	21
139	50	168	22
137	52	168	22
138	50	168	22
137	50	168	23
134	52	168	23
134	50	168	24
134	48	168	25
132	48	169	26
128	48	170	26
125	48	168	27
122	48	169	27
122	48	169	27
122	48	169	27
122	48	167	27
122	45	169	27
122	42	171	27
120	43	169	27
118	43	170	27
117	43	169	27
117	43	168	27
113	43	166	29
113	43	161	29
110	43	162	29
110	43	162	29
110	43	162	29
108	43	162	31
108	43	162	31
107	43	162	31
106	43	162	31
105	42	162	33
105	42	162	33
106	38	162	36
108	36	162	36
107	36	162	37
107	36	162	37
108	35	161	37
107	33	158	38
104	34	156	38
106	32	154	38
105	30	156	38
102	32	156	38
102	31	155	38
101	31	154	38
98	31	155	38
98	31	149	38
97	31	147	38
96	31	146	38
96	31	146	38
96	31	146	38
94	31	146	38
94	31	146	38
92	31	146	39
91	31	146	40
90	31	146	40
89	31	146	39
88	31	146	37
88	31	146	33
87	32	146	30
88	31	146	26
87	31	146	24
86	31	145	24
85	31	142	24
84	31	140	24
83	31	140	24
81	32	141	24
80	31	143	24
79	29	144	24
76	31	142	24
76	29	141	24
73	29	142	24
73	29	139	24
72	29	138	24
68	30	139	24
68	30	137	24
68	30	137	24
68	30	136	24
68	30	135	24
68	30	135	24
68	30	135	23
68	30	135	23
68	30	135	23
68	30	134	23
67	29	134	23
67	29	133	22
67	28	131	22
68	26	132	19
68	26	132	18
68	25	132	17
68	24	132	16
68	23	131	15
68	22	129	14
68	22	127	14
68	22	125	14
68	22	124	14
69	21	123	14
69	21	121	14
69	21	119	14
69	20	120	14
69	20	120	14
72	17	120	14
72	17	120	14
72	17	120	14
72	17	120	14
72	17	120	14
72	17	120	14
72	17	120	14
72	17	120	14
72	17	120	13
72	17	120	11
72	16	117	12
72	16	117	12
72	16	115	12
72	16	115	12
73	15	115	12
73	15	114	12
73	15	113	12
75	13	113	12
75	13	113	12
75	13	112	12
75	13	112	12
75	13	112	12
75	13	112	12
75	13	112	12
75	13	112	12
75	13	112	12
75	13	111	12
75	13	111	11
75	13	111	10
75	13	110	10
75	13	110	10
75	13	109	10
75	12	110	10
75	12	109	9
76	11	108	8
76	11	108	8
76	11	108	8
76	11	108	8
77	10	108	7
77	10	108	7
77	10	108	7
77	9	109	7
77	9	108	7
77	9	107	7
77	9	107	7
77	9	107	7
77	9	107	7
77	9	107	7
77	9	107	7
77	9	107	7
77	9	107	7
77	9	107	7
77	9	107	7
77	9	107	7
77	9	106	7
77	8	106	8
77	8	106	8
77	8	106	8
77	8	106	8
77	8	106	8
77	8	106	8
77	8	106	8
77	8	106	8
77	8	105	8
77	8	105	8
77	8	105	8
77	8	105	8
77	8	105	8
77	8	105	8
77	8	105	8
78	7	105	8
78	7	105	8
78	7	105	8
78	7	104	8
78	7	104	8
78	7	104	8
78	7	104	8
78	7	104	8
78	7	102	8
78	7	101	8
78	7	101	8
78	7	101	8
78	7	101	8
78	7	101	8
78	7	101	8
78	7	100	8
78	7	100	8
79	6	100	8
79	6	100	8
80	5	100	8
81	4	100	8
81	4	100	8
81	4	100	8
81	4	100	8
81	4	100	8
81	4	100	8
81	4	100	8
81	4	99	8
81	4	99	8
81	4	99	8
81	4	99	8
81	4	99	8
81	4	99	8
81	4	99	8
81	4	99	8
81	4	99	8
81	4	99	8
81	4	99	8
81	4	99	8
81	4	99	8
81	4	99	8
81	4	99	8
81	4	99	8
81	4	99	8
81	4	99	8
81	4	99	8
81	4	99	8

## Sheet: Exposed
Table Additional File 12. The exposed numbers simulated in the 4th wave without the Agent
Tokyo	Okinawa	Osaka	Hokkaido
1	1	1	1
0	2	1	1
0	2	1	1
0	2	1	1
1	2	0	1
1	2	0	1
2	0	0	0
2	0	0	0
4	0	0	0
5	0	0	0
5	0	2	0
6	0	2	0
8	0	2	0
7	0	2	0
10	0	3	0
13	0	2	0
15	0	6	0
15	0	4	0
14	0	8	2
11	0	9	8
7	0	10	10
0	0	9	9
0	0	11	9
0	0	9	7
0	0	6	3
0	0	3	3
0	0	3	3
0	0	2	2
0	0	1	1
0	0	0	0
0	0	0	0
0	0	0	0
0	0	0	0
0	0	0	0
2	0	0	0
5	0	0	0
4	1	0	0
4	1	0	0
4	1	1	0
3	0	1	0
3	0	1	0
5	0	3	2
5	0	2	4
6	0	1	4
7	0	2	5
6	0	2	7
5	0	1	5
6	0	2	4
6	0	3	4
5	0	5	3
5	0	7	0
3	0	9	0
1	0	9	0
0	0	10	0
0	0	9	0
0	0	8	0
0	0	10	0
0	0	15	0
0	0	16	0
0	0	14	0
1	0	12	0
1	0	8	0
2	0	3	0
5	0	0	0
6	0	0	0
5	0	0	0
5	0	0	0
4	0	0	0
2	0	0	0
1	0	0	0
2	0	0	0
3	0	0	0
4	0	0	0
3	0	0	0
3	0	3	0
2	0	7	0
2	0	8	0
1	0	8	0
1	0	8	0
1	0	7	0
1	0	4	0
0	0	4	0
1	0	6	0
1	0	7	0
2	0	6	0
2	0	6	0
2	0	9	0
1	0	12	0
1	0	13	0
0	0	12	0
0	0	11	0
0	0	7	0
0	0	2	0
1	0	0	0
2	0	0	0
2	0	0	0
2	0	0	0
2	0	0	0
1	0	0	0
0	0	0	0
0	0	0	0
0	0	1	0
0	0	6	0
1	0	9	0
0	1	11	0
0	1	12	0
0	1	12	0
0	1	9	0
1	0	7	0
2	0	6	0
2	0	11	0
2	0	13	0
3	0	12	0
2	0	11	0
1	0	10	0
3	0	4	0
3	0	1	0
3	0	0	0
3	0	0	0
3	0	0	1
2	0	0	2
2	0	0	5
1	0	0	9
1	0	0	12
1	0	0	15
1	0	0	16
2	0	1	13
3	0	4	9
4	0	6	6
5	0	6	2
3	0	7	0
2	0	6	0
4	0	2	0
4	0	2	0
4	0	4	0
6	0	4	0
6	0	7	0
5	0	8	0
4	0	8	0
3	0	8	0
1	0	8	0
1	0	6	0
0	0	6	0
0	0	4	0
0	0	2	1
0	0	2	1
0	0	1	1
0	0	1	1
1	0	2	1
1	0	3	1
2	0	5	1
2	0	5	4
2	0	4	5
1	0	4	6
1	0	4	6
0	0	4	7
0	0	7	5
0	0	9	4
0	0	10	3
0	0	10	2
0	0	9	1
0	0	8	0
0	0	8	0
0	0	6	0
0	0	5	0
0	0	4	0
0	0	2	0
0	0	0	0
0	0	0	0
0	0	0	0
0	0	0	0
0	0	0	0
0	0	0	0
0	0	0	1
0	0	0	3
0	0	3	3
0	0	3	3
0	0	5	3
0	0	5	2
0	0	5	0
0	0	3	0
0	0	4	0
0	0	2	0
0	0	2	0
0	0	3	0
0	0	2	0
0	0	1	0
0	0	1	0
0	0	1	0
0	0	0	0
0	0	0	0
0	0	1	0
0	0	1	1
0	0	1	2
0	0	2	2
0	0	2	2
0	0	2	2
0	0	2	1
0	0	3	1
0	0	3	2
0	0	3	2
0	0	2	2
0	0	2	2
0	0	1	2
0	0	0	1
0	0	0	1
0	0	0	1
0	0	1	1
0	0	2	0
0	0	2	0
0	0	2	0
0	0	2	0
0	0	1	0
0	0	0	0
0	0	0	0
0	0	0	0
0	0	0	0
0	0	0	0
0	0	0	0
0	0	1	0
0	0	1	0
0	0	1	0
0	0	1	0
0	0	1	0
0	0	0	0
0	0	0	0
0	0	0	0
0	0	0	0
0	0	1	0
0	0	1	0
0	0	1	0
0	0	1	0
0	0	1	0
0	0	0	0
0	0	0	0
0	0	0	0
0	0	0	0
0	0	0	0
0	0	1	0
0	0	1	0
0	0	1	0
0	0	1	0
0	0	1	0
0	0	2	0
0	0	3	0
0	0	3	0
0	0	3	0
0	0	3	0
0	0	1	0
0	0	0	0
0	0	1	0
0	0	1	0
0	0	1	0
0	0	1	0
0	0	1	0
0	0	0	0
0	0	0	0
0	0	0	0
0	0	0	0
0	0	0	0
0	0	0	0
0	0	0	0
0	0	1	0
0	0	1	0
0	0	1	0
0	0	1	0
0	0	1	0
0	0	0	0
0	0	0	0
0	0	0	0
0	0	0	0
0	0	0	0
0	0	0	0
0	0	0	0
0	0	0	0
0	0	0	0
0	0	0	0
0	0	0	0
0	0	0	0
0	0	0	0
0	0	0	0
0	0	0	0

## Sheet: Infectious
Table Additional File 12. The infectious numbers simulated in the 4th wave without the Agent
Tokyo	Okinawa	Osaka	Hokkaido
0	0	0	0
0	0	0	0
0	0	0	0
0	0	0	0
0	0	0	0
0	0	0	0
2	2	0	0
2	2	0	0
2	2	0	0
2	2	0	0
2	2	0	0
3	2	1	0
3	2	1	0
6	2	0	0
6	2	1	0
7	2	2	0
9	2	3	0
9	2	4	1
10	2	4	1
13	2	6	1
15	1	5	1
22	1	6	2
22	1	6	2
22	1	12	2
22	1	15	8
20	1	18	8
20	1	18	8
19	1	18	9
18	1	19	10
17	1	20	10
15	1	19	10
15	1	18	9
14	1	18	9
11	0	17	9
7	0	17	9
0	0	15	9
0	0	15	9
0	0	10	8
0	0	6	3
1	1	3	3
4	1	3	3
4	1	2	2
3	1	1	2
3	1	1	1
3	1	1	1
5	1	1	2
6	1	3	5
6	1	3	6
7	1	3	6
8	1	4	7
8	1	5	10
10	1	5	10
12	1	5	10
12	0	6	10
11	0	9	8
11	0	12	8
11	0	14	8
11	0	13	8
11	0	15	8
9	0	17	7
7	0	17	5
7	0	21	4
6	0	26	4
5	0	28	3
5	0	27	0
4	0	27	0
2	0	27	0
2	0	26	0
5	0	23	0
6	0	20	0
6	0	18	0
6	0	18	0
6	0	16	0
6	1	14	0
6	1	12	0
7	1	8	0
8	1	3	0
9	1	0	0
9	1	0	0
9	0	3	0
9	0	7	0
9	0	8	0
6	0	8	0
4	1	8	0
4	1	10	0
4	1	11	0
4	1	12	0
4	1	14	0
4	1	15	0
4	1	16	0
3	1	17	0
2	1	21	0
2	1	26	0
2	1	25	0
2	1	21	0
2	0	20	0
2	0	20	0
2	0	20	0
3	0	18	0
4	0	17	0
4	0	16	0
3	0	14	0
3	0	13	0
2	0	12	0
2	0	11	0
2	0	7	0
2	0	3	0
2	0	6	0
2	1	9	0
2	1	11	0
2	1	12	0
2	1	13	0
1	1	15	0
1	1	16	0
2	1	17	0
2	1	23	0
2	1	26	0
3	1	27	0
2	1	27	1
2	1	27	1
4	1	26	1
4	1	21	1
5	0	18	1
5	0	16	1
5	0	15	2
6	0	14	3
6	0	12	6
5	0	11	10
5	0	10	12
5	0	4	16
6	0	1	18
6	0	1	18
6	0	5	18
7	0	7	18
6	0	7	18
6	0	7	18
5	0	7	18
7	0	7	18
8	0	9	17
8	0	11	16
10	0	11	13
10	0	14	9
11	0	15	6
11	0	17	2
10	0	19	0
9	0	18	0
9	0	15	0
8	0	14	0
7	0	14	0
7	0	14	1
7	0	14	1
5	0	14	1
4	0	13	1
4	0	12	1
2	0	13	2
3	0	12	2
2	0	11	5
2	0	9	6
2	0	8	7
2	0	9	8
2	0	10	9
2	0	12	10
2	0	14	10
2	0	16	9
2	0	17	9
2	0	18	9
2	0	19	9
1	0	20	9
1	0	19	8
0	0	17	8
0	0	17	5
0	0	17	4
0	0	16	3
0	0	15	2
0	0	13	1
0	0	10	0
0	0	8	0
0	0	6	0
0	0	5	1
0	0	4	3
0	0	5	3
0	0	3	3
0	0	5	3
0	0	5	3
0	0	5	3
0	0	6	3
0	0	7	3
0	0	7	3
0	0	7	3
0	0	8	3
0	0	8	3
0	0	8	3
0	0	8	2
0	0	8	0
0	0	5	0
0	0	5	0
0	0	4	0
0	0	4	1
0	0	4	2
0	0	4	2
0	0	3	2
0	0	4	2
0	0	4	2
0	0	4	3
0	0	5	4
0	0	5	4
0	0	5	4
0	0	5	4
0	0	5	5
0	0	5	5
0	0	4	5
0	0	4	4
0	0	5	3
0	0	5	3
0	0	5	3
0	0	4	3
0	0	4	3
0	0	3	2
0	0	2	1
0	0	2	1
0	0	2	1
0	0	2	1
0	0	2	0
0	0	2	0
0	0	3	0
0	0	3	0
0	0	2	0
0	0	1	0
0	0	1	0
0	0	1	0
0	0	1	0
0	0	1	0
0	0	1	0
0	0	2	0
0	0	2	0
0	0	2	0
0	0	2	0
0	0	2	0
0	0	1	0
0	0	1	0
0	0	1	0
0	0	1	0
0	0	1	0
0	0	2	0
0	0	2	0
0	0	2	0
0	0	2	0
0	0	1	0
0	0	3	0
0	0	4	0
0	0	4	0
0	0	4	0
0	0	4	0
0	0	4	0
0	0	4	0
0	0	5	0
0	0	5	0
0	0	4	0
0	0	4	0
0	0	4	0
0	0	4	0
0	0	4	0
0	0	2	0
0	0	1	0
0	0	1	0
0	0	1	0
0	0	1	0
0	0	2	0
0	0	2	0
0	0	1	0
0	0	1	0
0	0	1	0
0	0	1	0
0	0	1	0
0	0	1	0
0	0	1	0
0	0	1	0
0	0	1	0
0	0	1	0
0	0	1	0
0	0	1	0
0	0	0	0

## Sheet: Recovered
Table Additional File 12. The recovered numbers simulated in the 4th wave without the Agent
Tokyo	Okinawa	Osaka	Hokkaido
0	0	0	0
0	0	0	0
0	0	0	0
0	0	0	0
0	0	0	0
0	0	0	0
0	0	0	0
0	0	0	0
0	0	0	0
0	0	0	0
0	0	0	0
0	0	0	0
0	0	0	0
0	0	0	0
0	0	0	0
0	0	0	0
0	0	0	0
0	0	0	0
0	0	0	0
0	0	0	0
2	2	0	0
2	2	0	0
2	2	0	0
2	2	0	0
2	2	0	0
4	2	0	0
4	2	0	0
5	2	1	0
6	2	1	0
6	2	1	1
8	2	2	1
8	2	3	2
9	2	3	2
12	3	4	2
16	3	4	2
22	2	5	2
22	2	5	2
19	4	9	3
18	4	14	8
18	4	16	8
17	4	17	8
16	4	19	8
16	4	19	9
16	4	20	10
13	4	23	10
11	4	24	11
11	4	24	11
9	4	26	11
8	4	27	11
8	4	27	11
8	4	27	11
8	4	27	11
8	4	27	11
8	5	27	11
9	4	28	13
9	4	28	13
9	4	28	13
9	4	29	13
9	4	29	13
11	4	29	14
12	5	31	15
13	4	31	15
14	4	31	15
15	4	32	15
16	3	32	18
18	3	32	18
20	3	32	18
20	3	33	19
18	5	34	19
17	6	37	19
17	5	38	20
17	5	38	20
18	4	40	20
18	4	41	20
18	4	42	20
18	4	45	20
18	4	48	20
18	4	51	20
18	4	51	20
18	5	51	20
18	5	51	20
19	5	51	20
21	4	52	20
23	2	53	20
23	2	53	20
23	2	53	20
23	2	53	20
24	2	53	20
24	2	53	20
24	2	53	20
25	2	53	20
26	2	53	20
26	2	53	20
26	2	56	20
26	2	60	20
26	3	61	20
26	3	61	20
26	3	61	20
26	3	62	20
26	3	63	20
27	2	64	20
28	2	66	20
28	1	68	20
28	2	69	20
28	2	69	20
27	2	73	20
27	2	78	20
27	2	79	20
27	2	79	20
27	2	79	20
27	2	79	20
27	2	79	20
28	2	79	20
29	2	79	20
29	2	79	20
29	2	79	20
29	2	79	20
28	2	79	21
28	2	79	21
28	2	79	21
28	2	80	21
28	2	84	21
28	3	85	21
28	3	87	21
28	3	87	21
28	3	88	21
27	4	89	21
28	4	90	21
28	4	91	22
28	4	97	22
28	4	100	22
28	5	101	22
29	4	101	22
29	4	101	22
30	3	102	22
30	3	102	22
31	2	103	22
31	2	103	22
31	2	103	23
32	2	103	24
32	2	103	27
32	2	103	27
32	2	103	29
32	2	103	33
32	1	103	36
33	1	104	36
33	1	107	36
33	1	108	36
34	1	108	36
34	1	108	36
35	0	108	36
37	0	108	36
38	0	109	36
39	0	111	36
40	0	111	36
40	0	113	36
41	0	114	36
41	0	114	36
41	0	116	36
41	0	116	36
41	0	116	36
41	0	116	36
41	0	116	36
41	0	116	37
41	0	116	37
41	0	116	37
41	0	117	37
41	0	118	37
41	0	118	37
42	0	119	37
42	0	119	40
42	0	119	41
42	0	120	42
42	0	121	43
42	0	122	44
42	0	124	44
42	0	126	44
42	0	128	44
42	0	129	44
42	0	129	44
42	0	131	44
42	0	132	44
42	0	132	44
42	0	132	44
42	0	132	44
42	0	132	44
42	0	132	44
42	0	132	44
42	0	132	44
42	0	132	44
42	0	132	44
42	0	132	44
42	0	132	45
42	0	132	47
42	0	134	47
42	0	134	47
42	0	136	47
42	0	136	47
42	0	136	47
42	0	137	47
42	0	137	47
42	0	137	47
42	0	137	47
42	0	138	47
42	0	138	47
42	0	138	47
42	0	138	47
42	0	138	47
42	0	138	47
42	0	138	47
42	0	139	47
42	0	139	48
42	0	139	48
42	0	140	48
42	0	140	48
42	0	141	48
42	0	141	48
42	0	142	49
42	0	142	50
42	0	142	50
42	0	142	50
42	0	142	50
42	0	142	50
42	0	142	50
42	0	142	50
42	0	142	50
42	0	143	50
42	0	144	50
42	0	144	50
42	0	144	50
42	0	144	50
42	0	144	50
42	0	144	50
42	0	144	50
42	0	144	50
42	0	144	50
42	0	144	50
42	0	144	50
42	0	144	50
42	0	144	50
42	0	144	50
42	0	144	50
42	0	144	50
42	0	144	50
42	0	144	50
42	0	144	50
42	0	144	50
42	0	145	50
42	0	145	50
42	0	145	50
42	0	145	50
42	0	145	50
42	0	145	50
42	0	145	50
42	0	145	50
42	0	145	50
42	0	145	50
42	0	146	50
42	0	146	50
42	0	146	50
42	0	146	50
42	0	146	50
42	0	147	50
42	0	148	50
42	0	148	50
42	0	148	50
42	0	148	50
42	0	148	50
42	0	148	50
42	0	149	50
42	0	149	50
42	0	149	50
42	0	149	50
42	0	149	50
42	0	149	50
42	0	149	50
42	0	149	50
42	0	149	50
42	0	149	50
42	0	149	50
42	0	149	50
42	0	150	50

## Sheet: Deceased
Table Additional File 12. The deceased numbers simulated in the 4th wave without the Agent
Tokyo	Okinawa	Osaka	Hokkaido
0	0	0	0
0	0	0	0
0	0	0	0
0	0	0	0
0	0	0	0
0	0	0	0
0	0	0	0
0	0	0	0
0	0	0	0
0	0	0	0
0	0	0	0
0	0	0	0
0	0	0	0
0	0	0	0
0	0	0	0
0	0	0	0
0	0	0	0
0	0	0	0
0	0	0	0
0	0	0	0
0	0	0	0
0	0	0	0
0	0	0	0
0	0	0	0
0	0	0	0
0	0	0	0
0	0	0	0
0	0	0	0
0	0	0	0
1	0	0	0
1	0	0	0
1	0	0	0
1	0	0	0
1	0	0	0
1	0	0	0
3	0	1	0
3	0	1	0
3	0	3	0
3	0	3	0
3	0	4	0
3	0	4	0
3	0	4	1
3	0	5	1
3	0	5	1
3	0	5	1
3	0	5	1
3	0	5	1
3	0	5	1
3	0	5	1
3	0	5	1
3	0	5	1
3	0	5	1
3	0	5	1
4	0	5	1
4	0	5	1
4	0	5	1
4	0	5	1
4	0	5	1
4	0	5	1
4	0	5	1
4	0	5	2
4	0	5	3
4	0	5	3
4	0	5	4
4	0	6	4
4	0	6	4
4	0	6	4
4	0	6	4
4	0	8	4
4	0	8	4
4	0	9	4
4	0	9	4
4	0	9	4
4	0	10	4
4	0	11	4
4	0	12	4
4	0	14	4
4	0	14	4
4	0	14	4
4	0	14	4
4	0	14	4
4	0	14	4
5	0	14	4
5	0	14	4
5	0	14	4
5	0	14	4
5	0	14	4
5	0	14	4
5	0	14	4
6	0	14	4
6	0	14	4
6	0	14	4
6	0	14	4
6	0	14	4
6	0	14	4
6	0	14	4
6	0	14	4
6	0	14	4
6	0	15	4
6	0	15	4
6	0	15	4
6	0	15	4
6	0	15	4
6	0	15	4
6	0	16	4
6	0	17	4
6	0	17	4
6	0	18	4
6	0	18	4
6	0	18	4
6	0	18	4
6	0	18	4
6	0	18	4
6	0	18	4
6	0	18	4
6	0	18	4
6	0	18	4
6	0	18	4
6	0	18	4
6	0	18	4
6	0	18	4
6	0	19	4
6	0	21	4
6	0	21	4
6	0	22	4
6	0	22	4
6	0	23	4
6	0	23	4
6	0	23	4
6	0	23	4
6	0	23	4
6	0	23	4
6	0	23	4
6	0	23	4
7	0	23	4
7	0	23	4
7	0	23	4
7	0	23	4
7	0	23	4
7	0	23	4
7	0	23	4
7	0	23	8
7	0	23	9
7	0	23	9
8	0	23	9
8	0	23	9
8	0	24	9
9	0	25	9
9	0	25	9
9	0	25	9
9	0	25	9
9	0	25	9
9	0	26	9
9	0	26	9
10	0	26	9
10	0	27	9
10	0	27	9
10	0	29	9
10	0	29	9
10	0	29	9
10	0	30	9
10	0	31	9
10	0	31	9
10	0	31	9
10	0	31	9
10	0	31	9
10	0	31	9
11	0	31	9
11	0	32	10
11	0	33	10
11	0	33	10
11	0	33	10
11	0	33	10
11	0	33	10
11	0	34	10
11	0	35	11
11	0	35	11
11	0	35	11
11	0	35	11
11	0	36	11
11	0	36	11
11	0	37	11
11	0	37	11
11	0	37	11
11	0	37	11
11	0	37	11
11	0	37	11
11	0	37	11
11	0	37	11
11	0	37	11
11	0	37	11
11	0	37	11
11	0	37	11
11	0	37	11
11	0	38	11
11	0	38	11
11	0	38	11
11	0	38	11
11	0	38	11
11	0	38	11
11	0	39	11
11	0	39	11
11	0	39	11
11	0	39	11
11	0	39	11
11	0	39	11
11	0	39	11
11	0	39	11
11	0	39	11
11	0	39	11
11	0	39	11
11	0	39	11
11	0	39	12
11	0	39	12
11	0	39	12
11	0	39	12
11	0	39	12
11	0	39	12
11	0	40	12
11	0	40	12
11	0	40	12
11	0	40	12
11	0	40	13
11	0	40	13
11	0	40	13
11	0	40	13
11	0	40	13
11	0	40	13
11	0	40	13
11	0	40	13
11	0	40	13
11	0	40	13
11	0	40	13
11	0	40	13
11	0	40	13
11	0	40	13
11	0	40	13
11	0	40	13
11	0	41	13
11	0	41	13
11	0	41	13
11	0	41	13
11	0	41	13
11	0	41	13
11	0	41	13
11	0	41	13
11	0	41	13
11	0	41	13
11	0	41	13
11	0	41	13
11	0	41	13
11	0	41	13
11	0	41	13
11	0	41	13
11	0	41	13
11	0	41	13
11	0	41	13
11	0	41	13
11	0	41	13
11	0	41	13
11	0	41	13
11	0	41	13
11	0	42	13
11	0	42	13
11	0	42	13
11	0	42	13
11	0	42	13
11	0	42	13
11	0	42	13
11	0	42	13
11	0	42	13
11	0	42	13
11	0	42	13
11	0	42	13
11	0	42	13
11	0	42	13
11	0	42	13
11	0	42	13
11	0	42	13
11	0	42	13
11	0	42	13
11	0	42	13

## Sheet: Moving distance
Table Additional File 12. The moving distances simulated in the 4th wave without the Agent
Tokyo	Okinawa	Osaka	Hokkaido
5	5	5	5
5	5	5	5
5	5	5	5
5	5	5	5
5	5	5	5
5	5	5	5
5	5	5	5
5	5	5	5
5	5	5	5
5	5	5	5
5	5	5	5
5	5	5	5
5	5	5	5
5	5	5	5
5	5	5	5
5	5	5	5
5	5	5	5
5	5	5	5
5	5	5	5
5	5	5	5
5	5	5	5
5	5	5	5
5	5	5	5
5	5	5	5
5	5	5	5
5	5	5	5
5	5	5	5
5	5	5	5
5	5	5	5
5	5	5	5
5	5	5	5
5	5	5	5
5	5	5	5
5	5	5	5
5	5	5	5
5	5	5	5
5	5	5	5
5	5	5	5
5	5	5	5
5	5	5	5
5	5	5	5
5	5	5	5
5	5	5	5
5	5	5	5
5	5	5	5
5	5	5	5
5	5	5	5
5	5	5	5
5	5	5	5
5	5	5	5
5	5	5	5
5	5	5	5
5	5	5	5
5	5	5	5
5	5	5	5
5	5	5	5
5	5	5	5
5	5	5	5
5	5	5	5
5	5	5	5
5	5	5	5
5	5	5	5
5	5	5	5
5	5	5	5
5	5	5	5
5	5	5	5
5	5	5	5
5	5	5	5
5	5	5	5
5	5	5	5
5	5	5	5
5	5	5	5
5	5	5	5
5	5	5	5
5	5	5	5
5	5	5	5
5	5	5	5
5	5	5	5
5	5	5	5
5	5	5	5
5	5	5	5
5	5	5	5
5	5	5	5
5	5	5	5
5	5	5	5
5	5	5	5
5	5	5	5
5	5	5	5
5	5	5	5
5	5	5	5
5	5	5	5
5	5	5	5
5	5	5	5
5	5	5	5
5	5	5	5
5	5	5	5
5	5	5	5
5	5	5	5
5	5	5	5
5	5	5	5
5	5	5	5
5	5	5	5
5	5	5	5
5	5	5	5
5	5	5	5
5	5	5	5
5	5	5	5
5	5	5	5
5	5	5	5
5	5	5	5
5	5	5	5
5	5	5	5
5	5	5	5
5	5	5	5
5	5	5	5
5	5	5	5
5	5	5	5
5	5	5	5
5	5	5	5
5	5	5	5
5	5	5	5
5	5	5	5
5	5	5	5
5	5	5	5
5	5	5	5
5	5	5	5
5	5	5	5
5	5	5	5
5	5	5	5
5	5	5	5
5	5	5	5
5	5	5	5
5	5	5	5
5	5	5	5
5	5	5	5
5	5	5	5
5	5	5	5
5	5	5	5
5	5	5	5
5	5	5	5
5	5	5	5
5	5	5	5
5	5	5	5
5	5	5	5
5	5	5	5
5	5	5	5
5	5	5	5
5	5	5	5
5	5	5	5
5	5	5	5
5	5	5	5
5	5	5	5
5	5	5	5
5	5	5	5
5	5	5	5
5	5	5	5
5	5	5	5
5	5	5	5
5	5	5	5
5	5	5	5
5	5	5	5
5	5	5	5
5	5	5	5
5	5	5	5
5	5	5	5
5	5	5	5
5	5	5	5
5	5	5	5
5	5	5	5
5	5	5	5
5	5	5	5
5	5	5	5
5	5	5	5
5	5	5	5
5	5	5	5
5	5	5	5
5	5	5	5
5	5	5	5
5	5	5	5
5	5	5	5
5	5	5	5
5	5	5	5
5	5	5	5
5	5	5	5
5	5	5	5
5	5	5	5
5	5	5	5
5	5	5	5
5	5	5	5
5	5	5	5
5	5	5	5
5	5	5	5
5	5	5	5
5	5	5	5
5	5	5	5
5	5	5	5
5	5	5	5
5	5	5	5
5	5	5	5
5	5	5	5
5	5	5	5
5	5	5	5
5	5	5	5
5	5	5	5
5	5	5	5
5	5	5	5
5	5	5	5
5	5	5	5
5	5	5	5
5	5	5	5
5	5	5	5
5	5	5	5
5	5	5	5
5	5	5	5
5	5	5	5
5	5	5	5
5	5	5	5
5	5	5	5
5	5	5	5
5	5	5	5
5	5	5	5
5	5	5	5
5	5	5	5
5	5	5	5
5	5	5	5
5	5	5	5
5	5	5	5
5	5	5	5
5	5	5	5
5	5	5	5
5	5	5	5
5	5	5	5
5	5	5	5
5	5	5	5
5	5	5	5
5	5	5	5
5	5	5	5
5	5	5	5
5	5	5	5
5	5	5	5
5	5	5	5
5	5	5	5
5	5	5	5
5	5	5	5
5	5	5	5
5	5	5	5
5	5	5	5
5	5	5	5
5	5	5	5
5	5	5	5
5	5	5	5
5	5	5	5
5	5	5	5
5	5	5	5
5	5	5	5
5	5	5	5
5	5	5	5
5	5	5	5
5	5	5	5
5	5	5	5
5	5	5	5
5	5	5	5
5	5	5	5
5	5	5	5
5	5	5	5
5	5	5	5
5	5	5	5
5	5	5	5
5	5	5	5
5	5	5	5
5	5	5	5
5	5	5	5
5	5	5	5
5	5	5	5
5	5	5	5
5	5	5	5
5	5	5	5
5	5	5	5
5	5	5	5
5	5	5	5
5	5	5	5
5	5	5	5

## Sheet: Screening radius
Table Additional File 12. The screening radii simulated in the 4th wave without the Agent
Tokyo	Okinawa	Osaka	Hokkaido
0	0	0	0
0	0	0	0
0	0	0	0
0	0	0	0
0	0	0	0
0	0	0	0
0	0	0	0
0	0	0	0
0	0	0	0
0	0	0	0
0	0	0	0
0	0	0	0
0	0	0	0
0	0	0	0
0	0	0	0
0	0	0	0
0	0	0	0
0	0	0	0
0	0	0	0
0	0	0	0
0	0	0	0
0	0	0	0
0	0	0	0
0	0	0	0
0	0	0	0
0	0	0	0
0	0	0	0
0	0	0	0
0	0	0	0
0	0	0	0
0	0	0	0
0	0	0	0
0	0	0	0
0	0	0	0
0	0	0	0
0	0	0	0
0	0	0	0
0	0	0	0
0	0	0	0
0	0	0	0
0	0	0	0
0	0	0	0
0	0	0	0
0	0	0	0
0	0	0	0
0	0	0	0
0	0	0	0
0	0	0	0
0	0	0	0
0	0	0	0
0	0	0	0
0	0	0	0
0	0	0	0
0	0	0	0
0	0	0	0
0	0	0	0
0	0	0	0
0	0	0	0
0	0	0	0
0	0	0	0
0	0	0	0
0	0	0	0
0	0	0	0
0	0	0	0
0	0	0	0
0	0	0	0
0	0	0	0
0	0	0	0
0	0	0	0
0	0	0	0
0	0	0	0
0	0	0	0
0	0	0	0
0	0	0	0
0	0	0	0
0	0	0	0
0	0	0	0
0	0	0	0
0	0	0	0
0	0	0	0
0	0	0	0
0	0	0	0
0	0	0	0
0	0	0	0
0	0	0	0
0	0	0	0
0	0	0	0
0	0	0	0
0	0	0	0
0	0	0	0
0	0	0	0
0	0	0	0
0	0	0	0
0	0	0	0
0	0	0	0
0	0	0	0
0	0	0	0
0	0	0	0
0	0	0	0
0	0	0	0
0	0	0	0
0	0	0	0
0	0	0	0
0	0	0	0
0	0	0	0
0	0	0	0
0	0	0	0
0	0	0	0
0	0	0	0
0	0	0	0
0	0	0	0
0	0	0	0
0	0	0	0
0	0	0	0
0	0	0	0
0	0	0	0
0	0	0	0
0	0	0	0
0	0	0	0
0	0	0	0
0	0	0	0
0	0	0	0
0	0	0	0
0	0	0	0
0	0	0	0
0	0	0	0
0	0	0	0
0	0	0	0
0	0	0	0
0	0	0	0
0	0	0	0
0	0	0	0
0	0	0	0
0	0	0	0
0	0	0	0
0	0	0	0
0	0	0	0
0	0	0	0
0	0	0	0
0	0	0	0
0	0	0	0
0	0	0	0
0	0	0	0
0	0	0	0
0	0	0	0
0	0	0	0
0	0	0	0
0	0	0	0
0	0	0	0
0	0	0	0
0	0	0	0
0	0	0	0
0	0	0	0
0	0	0	0
0	0	0	0
0	0	0	0
0	0	0	0
0	0	0	0
0	0	0	0
0	0	0	0
0	0	0	0
0	0	0	0
0	0	0	0
0	0	0	0
0	0	0	0
0	0	0	0
0	0	0	0
0	0	0	0
0	0	0	0
0	0	0	0
0	0	0	0
0	0	0	0
0	0	0	0
0	0	0	0
0	0	0	0
0	0	0	0
0	0	0	0
0	0	0	0
0	0	0	0
0	0	0	0
0	0	0	0
0	0	0	0
0	0	0	0
0	0	0	0
0	0	0	0
0	0	0	0
0	0	0	0
0	0	0	0
0	0	0	0
0	0	0	0
0	0	0	0
0	0	0	0
0	0	0	0
0	0	0	0
0	0	0	0
0	0	0	0
0	0	0	0
0	0	0	0
0	0	0	0
0	0	0	0
0	0	0	0
0	0	0	0
0	0	0	0
0	0	0	0
0	0	0	0
0	0	0	0
0	0	0	0
0	0	0	0
0	0	0	0
0	0	0	0
0	0	0	0
0	0	0	0
0	0	0	0
0	0	0	0
0	0	0	0
0	0	0	0
0	0	0	0
0	0	0	0
0	0	0	0
0	0	0	0
0	0	0	0
0	0	0	0
0	0	0	0
0	0	0	0
0	0	0	0
0	0	0	0
0	0	0	0
0	0	0	0
0	0	0	0
0	0	0	0
0	0	0	0
0	0	0	0
0	0	0	0
0	0	0	0
0	0	0	0
0	0	0	0
0	0	0	0
0	0	0	0
0	0	0	0
0	0	0	0
0	0	0	0
0	0	0	0
0	0	0	0
0	0	0	0
0	0	0	0
0	0	0	0
0	0	0	0
0	0	0	0
0	0	0	0
0	0	0	0
0	0	0	0
0	0	0	0
0	0	0	0
0	0	0	0
0	0	0	0
0	0	0	0
0	0	0	0
0	0	0	0
0	0	0	0
0	0	0	0
0	0	0	0
0	0	0	0
0	0	0	0
0	0	0	0
0	0	0	0
0	0	0	0
0	0	0	0
0	0	0	0
0	0	0	0
0	0	0	0
0	0	0	0
0	0	0	0
0	0	0	0
0	0	0	0
0	0	0	0
0	0	0	0
0	0	0	0
0	0	0	0
0	0	0	0
0	0	0	0
0	0	0	0
0	0	0	0
