# Supplementary material for: A dynamic approach to support outbreak management using reinforcement learning and semi-connected SEIQR models
Source: BMC Public Health. 2024 Mar 11;24:751. doi: 10.1186/s12889-024-18251-0 (PMC10926678; doi:10.1186/s12889-024-18251-0)
Supplement: Supplementary file 13 — Supplementary Material 13. [file 12889_2024_18251_MOESM13_ESM.xlsx]

## Sheet: Susceptible
Table Additional File 13. The susceptible numbers simulated in the 5th wave without the Agent
Tokyo	Okinawa	Osaka	Hokkaido
235	77	149	35
235	76	150	35
231	74	154	37
235	74	154	33
237	75	152	32
238	74	149	35
233	74	154	35
226	70	155	45
216	73	157	47
223	70	152	47
233	69	147	41
236	70	144	38
235	70	145	37
230	75	143	38
222	78	146	39
222	77	143	39
214	76	150	37
216	73	147	37
218	69	145	37
211	72	147	38
206	76	146	36
213	75	138	36
211	73	135	36
201	70	143	34
194	64	147	35
191	61	143	37
185	63	136	37
174	60	136	40
158	65	132	41
142	64	138	39
146	62	129	39
148	58	116	35
139	51	119	31
125	55	118	30
122	52	118	25
120	49	118	21
103	52	118	17
99	49	118	18
99	48	118	19
99	50	118	17
99	45	118	17
99	39	118	21
99	39	118	20
99	38	118	20
99	36	118	17
99	37	117	16
99	36	112	17
99	36	111	16
99	35	109	15
99	34	107	17
94	34	106	18
88	34	102	19
86	34	105	16
84	34	103	16
86	34	96	16
84	34	94	16
86	36	87	16
83	36	82	16
87	38	79	11
85	36	81	11
79	37	79	12
75	38	77	12
69	39	75	13
63	40	80	10
57	43	78	10
61	41	75	10
57	43	71	11
51	42	69	13
49	39	67	14
52	40	65	11
54	40	60	11
52	39	58	9
47	39	53	11
46	39	54	9
45	40	50	8
44	38	48	8
40	37	47	9
38	37	46	9
37	38	46	7
35	38	45	8
31	38	44	11
28	38	44	10
29	38	41	10
30	37	39	8
28	36	38	8
26	34	37	8
26	36	35	6
21	37	35	7
23	37	31	7
22	39	29	6
19	39	29	6
15	38	29	6
17	38	27	6
14	38	28	6
16	38	25	6
12	37	26	8
11	36	27	8
11	37	26	8
14	36	24	7
13	36	24	7
12	35	24	6
13	38	22	3
13	38	22	3
13	38	22	3
12	39	21	4
14	39	19	4
15	39	18	4
16	39	17	3
15	40	17	3
16	40	16	3
15	41	16	3
13	40	17	4
13	40	17	4
15	40	15	4
14	39	16	4
13	40	16	3
14	42	14	2
14	42	14	2
14	42	14	2
13	42	15	2
10	43	18	1
11	43	17	1
12	43	17	0
12	44	16	0
11	45	16	0
12	45	15	0
11	44	16	0
10	45	15	1
10	44	15	1
11	44	14	1
11	44	14	1
11	45	13	1
13	45	11	1
14	45	11	0
15	46	9	0
14	47	9	0
13	47	10	0
12	48	10	0
11	48	11	0
11	48	11	0
11	48	11	0
11	48	11	0
11	48	11	0
11	49	10	0
13	49	8	0
11	49	10	0
11	49	10	0
10	49	10	1

## Sheet: Exposed
Table Additional File 13. The exposed numbers simulated in the 5th wave without the Agent
Tokyo	Okinawa	Osaka	Hokkaido
1	1	1	1
1	1	1	1
1	1	1	1
2	1	0	1
2	1	0	1
2	1	0	1
0	0	0	0
0	0	0	0
3	0	0	0
3	0	1	0
5	0	1	0
6	0	2	0
6	1	2	0
4	1	2	0
3	1	2	1
4	1	3	1
3	2	4	2
7	2	3	2
10	1	4	2
10	1	5	1
10	1	4	2
11	0	3	1
16	0	2	0
18	0	3	0
20	0	8	0
20	0	12	0
26	0	14	1
29	1	14	1
33	2	16	1
33	6	17	1
34	7	14	1
38	8	15	3
37	5	25	3
37	4	23	4
41	4	19	2
45	6	16	1
50	7	9	1
46	7	1	2
37	6	0	1
28	5	0	0
20	9	0	0
6	6	0	1
0	7	0	1
0	7	0	2
0	11	0	3
0	7	1	2
0	6	5	2
0	6	6	2
0	9	7	1
0	5	8	0
4	5	7	1
12	4	4	1
13	3	4	1
16	0	4	1
19	0	5	1
18	1	5	0
13	1	4	0
11	5	7	1
8	5	7	2
8	7	2	2
10	5	4	2
10	5	6	2
12	2	5	2
13	2	5	2
15	1	7	2
13	1	5	1
11	3	5	1
11	6	4	0
15	5	4	0
12	6	2	0
10	8	3	1
10	8	4	2
13	4	6	2
12	2	5	2
14	2	7	2
17	2	7	1
17	2	6	0
16	2	2	0
16	2	2	0
11	3	3	0
9	2	3	0
8	1	3	1
6	1	4	1
7	4	2	1
7	5	2	2
7	7	4	1
5	7	4	1
4	7	6	1
5	4	6	1
7	3	4	0
7	1	4	0
9	2	4	0
8	2	2	0
7	3	2	0
6	4	1	0
3	5	1	1
1	5	0	0
1	5	0	0
0	5	0	0
1	4	0	0
2	3	0	1
2	2	1	1
2	2	1	1
2	1	1	1
2	1	0	1
0	0	0	1
0	0	0	0
0	0	1	0
0	0	1	0
0	0	1	0
0	0	1	0
0	1	1	0
0	1	0	0
0	1	0	0
0	2	0	0
0	2	1	0
0	1	1	0
0	1	1	0
0	1	1	0
0	0	1	0
0	0	0	0
0	0	0	0
0	0	0	0
0	0	0	0
0	0	0	0
0	0	0	0
0	1	0	0
0	1	0	0
0	2	0	0
0	2	0	0
0	2	0	0
0	1	0	0
0	1	0	0
0	0	0	0
0	0	0	0
0	0	0	0
0	0	0	0
0	0	0	0
0	0	0	0
0	0	0	0
0	0	0	0
0	0	0	0
0	0	0	0
0	0	0	0
0	0	0	0
0	0	0	0
0	0	0	0
0	0	0	0

## Sheet: Infectious
Table Additional File 13. The infectious numbers simulated in the 5th wave without the Agent
Tokyo	Okinawa	Osaka	Hokkaido
0	0	0	0
0	0	0	0
0	0	0	0
0	0	0	0
0	0	0	0
0	0	0	0
2	1	0	1
2	1	0	1
2	1	0	1
2	1	0	1
2	1	0	1
2	1	0	1
1	1	0	2
3	1	1	2
4	1	1	2
6	2	1	1
7	3	1	1
8	2	2	1
8	2	3	1
9	2	2	2
8	2	4	1
9	4	5	1
13	2	6	2
14	3	8	2
15	2	9	2
21	2	7	2
20	2	10	2
23	2	10	3
23	3	14	4
25	3	19	3
26	4	23	3
34	4	24	4
42	4	27	3
48	6	31	4
50	8	34	6
51	8	35	7
56	13	41	6
66	12	46	5
74	14	47	5
81	13	47	6
89	14	45	6
100	17	42	6
103	18	38	5
98	17	36	5
97	16	31	4
90	19	29	4
84	18	26	5
75	17	24	4
69	15	21	3
65	21	16	4
52	20	12	4
45	19	8	4
37	19	7	3
27	21	8	3
18	20	11	2
12	15	9	2
15	15	9	2
18	13	11	1
22	13	11	1
21	10	15	1
23	10	14	2
25	9	15	2
27	12	18	1
29	10	14	2
29	11	14	2
25	13	15	4
25	14	19	2
27	12	20	3
27	13	21	3
27	12	21	4
20	12	20	4
22	14	19	4
19	18	21	4
22	18	19	4
23	17	16	4
23	18	16	3
24	18	14	3
25	18	20	2
26	17	20	2
29	15	18	2
30	16	16	2
30	17	13	3
29	16	15	3
28	15	14	3
29	15	15	2
30	13	14	1
26	10	18	1
25	9	16	1
26	11	16	1
24	11	18	2
21	13	18	1
18	12	16	1
18	12	16	2
16	12	15	2
15	10	14	3
12	11	14	3
14	11	14	3
14	11	12	3
12	12	13	3
12	12	13	2
9	14	12	2
9	16	10	1
9	13	9	1
8	13	8	0
8	10	7	0
7	10	8	1
6	9	8	1
6	9	7	0
6	9	5	0
4	8	5	0
2	7	3	0
2	7	3	0
2	6	3	0
1	5	4	0
1	3	4	0
1	2	4	0
1	3	4	0
1	2	4	0
0	2	4	0
0	2	2	0
0	2	2	0
0	2	2	0
0	2	2	0
0	2	2	0
0	2	2	0
0	2	2	0
0	2	1	0
0	2	1	0
0	2	1	0
0	2	1	0
1	1	0	0
1	2	0	0
1	2	0	0
1	2	0	0
0	2	0	0
0	2	0	0
0	2	0	0
0	2	0	0
0	2	0	0
0	2	0	0
0	2	0	0
0	2	0	0
0	2	0	0
0	2	0	0
0	2	0	0
0	1	0	0
0	1	0	0
0	0	0	0

## Sheet: Recovered
Table Additional File 13. The recovered numbers simulated in the 5th wave without the Agent
Tokyo	Okinawa	Osaka	Hokkaido
0	0	0	0
0	0	0	0
0	0	0	0
0	0	0	0
0	0	0	0
0	0	0	0
0	0	0	0
0	0	0	0
0	0	0	0
0	0	0	0
0	0	0	0
0	0	0	0
0	0	0	0
0	0	0	0
0	0	0	0
0	0	0	0
0	0	0	0
0	0	0	0
0	0	0	0
0	0	0	0
1	1	1	1
1	1	1	1
1	1	1	1
1	1	2	0
2	1	1	0
2	1	1	0
2	1	1	0
4	2	1	0
5	1	2	0
5	2	1	2
6	2	2	2
7	2	2	2
6	2	4	2
6	3	4	2
9	3	5	2
10	4	6	2
13	3	7	2
14	3	10	2
15	2	10	3
17	3	10	3
17	4	11	2
20	6	13	1
21	7	16	0
25	8	18	0
26	9	23	1
33	9	26	1
38	12	28	1
47	15	28	1
52	16	30	3
55	15	32	4
65	16	38	4
72	18	43	4
75	19	45	6
82	20	45	7
83	20	50	8
89	25	54	8
96	25	52	9
95	25	54	8
88	28	59	7
89	31	57	9
90	34	55	9
84	36	59	10
83	37	59	11
83	39	61	11
83	39	61	12
84	41	62	12
84	41	63	13
81	44	68	12
80	45	68	12
80	49	69	11
86	53	67	11
88	50	69	11
88	52	71	10
90	53	73	9
90	56	73	10
94	58	69	11
98	59	71	10
100	60	66	14
94	61	71	16
93	66	75	13
93	67	77	15
95	69	79	14
95	72	78	14
98	74	78	14
93	79	81	12
92	82	83	13
97	85	84	11
93	88	89	11
86	95	93	8
87	98	91	8
84	103	91	10
89	108	87	12
91	111	85	11
92	112	86	10
93	117	81	13
96	121	78	14
95	123	80	13
94	125	80	13
96	130	77	11
98	134	72	12
94	136	76	14
89	139	78	15
88	146	76	14
84	153	76	14
85	157	77	12
82	161	76	13
84	163	73	15
80	167	74	15
80	170	73	15
86	176	63	15
86	178	64	17
81	181	67	16
76	185	70	15
78	189	66	13
71	193	70	13
72	195	69	12
76	197	65	10
77	199	66	7
77	200	67	6
69	202	76	6
65	205	76	8
67	208	72	7
64	208	74	8
66	209	69	10
62	211	72	9
64	211	71	8
63	212	71	9
62	212	72	9
59	215	73	8
58	217	72	8
60	220	69	7
60	225	66	5
58	228	66	4
56	231	66	4
56	233	66	2
61	235	59	2
61	236	57	3
60	236	57	4
58	238	58	3
56	238	59	4
58	239	57	3
55	241	58	3
47	247	60	3
45	250	58	4
43	250	59	5
48	252	52	6
45	253	53	7
49	257	47	6

## Sheet: Deceased
Table Additional File 13. The deceased numbers simulated in the 4th wave without the Agent
Tokyo	Okinawa	Osaka	Hokkaido
0	0	0	0
0	0	0	0
0	0	0	0
0	0	0	0
0	0	0	0
0	0	0	0
0	0	0	0
0	0	0	0
0	0	0	0
0	0	0	0
0	0	0	0
0	0	0	0
0	0	0	0
0	0	0	0
0	0	0	0
0	0	0	0
0	0	0	0
0	0	0	0
0	0	0	0
0	0	0	0
0	0	0	0
0	0	0	0
0	0	0	0
0	0	0	0
0	0	0	0
0	0	0	0
0	0	0	0
0	0	0	0
0	0	0	0
0	0	0	0
0	0	0	0
0	0	0	0
0	0	0	0
0	0	0	0
0	0	0	0
0	0	1	0
0	1	1	0
0	1	1	0
0	1	1	0
0	2	1	0
0	2	2	0
0	2	3	0
2	2	4	0
3	2	4	0
3	2	4	0
3	3	4	0
4	3	4	0
4	4	5	0
5	4	7	0
6	4	8	0
8	4	8	0
11	4	8	0
14	4	9	0
16	4	9	0
17	5	9	0
19	5	10	0
19	5	10	0
19	5	10	0
19	5	10	0
19	6	10	0
19	6	10	0
19	6	10	0
19	6	10	0
20	6	10	0
20	6	10	0
20	6	11	0
20	6	11	0
20	6	11	0
20	6	12	0
20	7	12	0
20	7	13	0
20	7	14	0
20	7	15	0
20	8	15	0
20	8	15	0
20	8	15	0
21	8	16	0
21	8	16	0
21	8	16	0
21	9	16	0
21	9	16	0
22	9	16	0
22	9	16	1
22	9	16	1
22	9	16	1
22	9	16	1
22	9	16	1
22	9	18	1
22	9	18	1
22	10	18	1
22	12	18	2
22	12	18	2
22	12	18	2
25	12	18	2
26	12	18	2
26	12	18	2
26	13	18	2
26	13	19	2
26	13	19	2
26	13	19	2
26	13	19	2
27	13	19	2
27	14	19	2
28	14	19	2
28	15	19	2
28	16	19	2
28	16	19	2
29	16	19	2
29	16	19	2
29	17	19	2
29	17	19	2
29	17	19	2
29	17	20	2
29	18	20	2
29	19	20	2
29	19	20	2
29	19	20	2
29	19	20	2
29	19	20	2
29	19	20	2
29	19	20	2
29	19	20	2
29	19	20	2
29	19	20	2
29	19	20	2
29	19	20	2
29	19	20	2
29	19	20	2
29	19	20	2
29	19	20	2
29	19	20	2
29	19	20	2
29	19	20	2
29	19	20	2
30	19	20	2
30	19	20	2
30	19	20	2
30	19	20	2
30	19	20	2
30	19	20	2
30	19	20	2
30	19	20	2
30	19	20	2
30	19	20	2
30	19	20	2
30	19	20	2
30	19	20	2
30	19	20	2

## Sheet: Moving distance
Table Additional File 13. The moving distances simulated in the 5th wave without the Agent
Tokyo	Okinawa	Osaka	Hokkaido
5	5	5	5
5	5	5	5
5	5	5	5
5	5	5	5
5	5	5	5
5	5	5	5
5	5	5	5
5	5	5	5
5	5	5	5
5	5	5	5
5	5	5	5
5	5	5	5
5	5	5	5
5	5	5	5
5	5	5	5
5	5	5	5
5	5	5	5
5	5	5	5
5	5	5	5
5	5	5	5
5	5	5	5
5	5	5	5
5	5	5	5
5	5	5	5
5	5	5	5
5	5	5	5
5	5	5	5
5	5	5	5
5	5	5	5
5	5	5	5
5	5	5	5
5	5	5	5
5	5	5	5
5	5	5	5
5	5	5	5
5	5	5	5
5	5	5	5
5	5	5	5
5	5	5	5
5	5	5	5
5	5	5	5
5	5	5	5
5	5	5	5
5	5	5	5
5	5	5	5
5	5	5	5
5	5	5	5
5	5	5	5
5	5	5	5
5	5	5	5
5	5	5	5
5	5	5	5
5	5	5	5
5	5	5	5
5	5	5	5
5	5	5	5
5	5	5	5
5	5	5	5
5	5	5	5
5	5	5	5
5	5	5	5
5	5	5	5
5	5	5	5
5	5	5	5
5	5	5	5
5	5	5	5
5	5	5	5
5	5	5	5
5	5	5	5
5	5	5	5
5	5	5	5
5	5	5	5
5	5	5	5
5	5	5	5
5	5	5	5
5	5	5	5
5	5	5	5
5	5	5	5
5	5	5	5
5	5	5	5
5	5	5	5
5	5	5	5
5	5	5	5
5	5	5	5
5	5	5	5
5	5	5	5
5	5	5	5
5	5	5	5
5	5	5	5
5	5	5	5
5	5	5	5
5	5	5	5
5	5	5	5
5	5	5	5
5	5	5	5
5	5	5	5
5	5	5	5
5	5	5	5
5	5	5	5
5	5	5	5
5	5	5	5
5	5	5	5
5	5	5	5
5	5	5	5
5	5	5	5
5	5	5	5
5	5	5	5
5	5	5	5
5	5	5	5
5	5	5	5
5	5	5	5
5	5	5	5
5	5	5	5
5	5	5	5
5	5	5	5
5	5	5	5
5	5	5	5
5	5	5	5
5	5	5	5
5	5	5	5
5	5	5	5
5	5	5	5
5	5	5	5
5	5	5	5
5	5	5	5
5	5	5	5
5	5	5	5
5	5	5	5
5	5	5	5
5	5	5	5
5	5	5	5
5	5	5	5
5	5	5	5
5	5	5	5
5	5	5	5
5	5	5	5
5	5	5	5
5	5	5	5
5	5	5	5
5	5	5	5
5	5	5	5
5	5	5	5
5	5	5	5
5	5	5	5
5	5	5	5
5	5	5	5
5	5	5	5
5	5	5	5

## Sheet: Screening radius
Table Additional File 13. The screening radii simulated in the 5th wave without the Agent
Tokyo	Okinawa	Osaka	Hokkaido
0	0	0	0
0	0	0	0
0	0	0	0
0	0	0	0
0	0	0	0
0	0	0	0
0	0	0	0
0	0	0	0
0	0	0	0
0	0	0	0
0	0	0	0
0	0	0	0
0	0	0	0
0	0	0	0
0	0	0	0
0	0	0	0
0	0	0	0
0	0	0	0
0	0	0	0
0	0	0	0
0	0	0	0
0	0	0	0
0	0	0	0
0	0	0	0
0	0	0	0
0	0	0	0
0	0	0	0
0	0	0	0
0	0	0	0
0	0	0	0
0	0	0	0
0	0	0	0
0	0	0	0
0	0	0	0
0	0	0	0
0	0	0	0
0	0	0	0
0	0	0	0
0	0	0	0
0	0	0	0
0	0	0	0
0	0	0	0
0	0	0	0
0	0	0	0
0	0	0	0
0	0	0	0
0	0	0	0
0	0	0	0
0	0	0	0
0	0	0	0
0	0	0	0
0	0	0	0
0	0	0	0
0	0	0	0
0	0	0	0
0	0	0	0
0	0	0	0
0	0	0	0
0	0	0	0
0	0	0	0
0	0	0	0
0	0	0	0
0	0	0	0
0	0	0	0
0	0	0	0
0	0	0	0
0	0	0	0
0	0	0	0
0	0	0	0
0	0	0	0
0	0	0	0
0	0	0	0
0	0	0	0
0	0	0	0
0	0	0	0
0	0	0	0
0	0	0	0
0	0	0	0
0	0	0	0
0	0	0	0
0	0	0	0
0	0	0	0
0	0	0	0
0	0	0	0
0	0	0	0
0	0	0	0
0	0	0	0
0	0	0	0
0	0	0	0
0	0	0	0
0	0	0	0
0	0	0	0
0	0	0	0
0	0	0	0
0	0	0	0
0	0	0	0
0	0	0	0
0	0	0	0
0	0	0	0
0	0	0	0
0	0	0	0
0	0	0	0
0	0	0	0
0	0	0	0
0	0	0	0
0	0	0	0
0	0	0	0
0	0	0	0
0	0	0	0
0	0	0	0
0	0	0	0
0	0	0	0
0	0	0	0
0	0	0	0
0	0	0	0
0	0	0	0
0	0	0	0
0	0	0	0
0	0	0	0
0	0	0	0
0	0	0	0
0	0	0	0
0	0	0	0
0	0	0	0
0	0	0	0
0	0	0	0
0	0	0	0
0	0	0	0
0	0	0	0
0	0	0	0
0	0	0	0
0	0	0	0
0	0	0	0
0	0	0	0
0	0	0	0
0	0	0	0
0	0	0	0
0	0	0	0
0	0	0	0
0	0	0	0
0	0	0	0
0	0	0	0
0	0	0	0
0	0	0	0
0	0	0	0
0	0	0	0
0	0	0	0
0	0	0	0
