# Supplementary material for: A dynamic approach to support outbreak management using reinforcement learning and semi-connected SEIQR models
Source: BMC Public Health. 2024 Mar 11;24:751. doi: 10.1186/s12889-024-18251-0 (PMC10926678; doi:10.1186/s12889-024-18251-0)
Supplement: Supplementary file 14 — Supplementary Material 14. [file 12889_2024_18251_MOESM14_ESM.xlsx]

## Sheet: Susceptible
Table Additional File 14. The susceptible numbers simulated in the 1st wave with the Agent
Tokyo	Okinawa	Osaka	Hokkaido
249	57	155	35
245	64	155	32
249	72	145	30
252	72	148	24
247	70	156	23
244	77	150	25
244	77	150	25
244	77	150	25
244	77	150	25
242	77	150	27
242	77	150	27
238	77	150	31
235	77	150	34
234	77	150	35
230	77	150	39
231	77	150	38
231	77	150	38
230	77	150	39
228	83	150	35
234	77	150	35
228	76	159	33

## Sheet: Exposed
Table Additional File 14. The exposed numbers simulated in the 1st wave with the Agent
Tokyo	Okinawa	Osaka	Hokkaido
1	1	1	1
1	1	1	1
1	1	1	1
0	1	2	1
0	1	2	1
0	1	2	1
0	0	0	0
0	0	0	0
0	0	0	0
0	0	0	0
0	0	0	0
0	0	0	0
0	0	0	0
0	0	0	0
0	0	0	0
0	0	0	0
0	0	0	0
0	0	0	0
0	0	0	0
0	0	0	0
0	0	0	0

## Sheet: Infectious
Table Additional File 14. The infectious numbers simulated in the 1st wave with the Agent
Tokyo	Okinawa	Osaka	Hokkaido
0	0	0	0
0	0	0	0
0	0	0	0
0	0	0	0
0	0	0	0
0	0	0	0
0	1	2	1
0	1	1	1
0	1	1	1
0	1	1	0
0	1	1	0
0	1	1	0
0	1	1	0
0	1	1	0
0	1	1	0
0	1	1	0
0	1	1	0
0	1	1	0
0	0	1	0
0	0	1	0
0	0	0	0

## Sheet: Recovered
Table Additional File 14. The recovered numbers simulated in the 1st wave with the Agent
Tokyo	Okinawa	Osaka	Hokkaido
0	0	0	0
0	0	0	0
0	0	0	0
0	0	0	0
0	0	0	0
0	0	0	0
0	0	0	0
0	0	0	0
0	0	0	0
0	0	0	0
0	0	0	0
0	0	0	0
0	0	0	0
0	0	0	0
0	0	0	0
0	0	0	0
0	0	0	0
0	0	0	0
0	0	0	0
0	0	0	0
1	1	0	1

## Sheet: Deceased
Table Additional File 14. The deceased numbers simulated in the 1st wave with the Agent
Tokyo	Okinawa	Osaka	Hokkaido
0	0	0	0
0	0	0	0
0	0	0	0
0	0	0	0
0	0	0	0
0	0	0	0
0	0	0	0
0	0	0	0
0	0	0	0
0	0	0	0
0	0	0	0
0	0	0	0
0	0	0	0
0	0	0	0
0	0	0	0
0	0	0	0
0	0	0	0
0	0	0	0
0	0	0	0
0	0	0	0
0	0	1	0

## Sheet: Moving distance
Table Additional File 14. The moving distances simulated in the 1st wave with the Agent
Tokyo	Okinawa	Osaka	Hokkaido
5	5	5	5
4.62043	4.29999	4.55798	5
3.61413	5	4.9747	5
5	5	4.62116	4.52278
5	4.38796	1.79192	5
5	5	5	5
2.62778	5	1.9528	5
5	5	5	5
5	5	4.72232	3.51511
5	5	5	4.49063
5	5	4.61778	3.93233
3.45715	5	5	5
5	5	5	3.60969
4.45072	5	3.3599	5
5	4.92176	4.82739	4.52214
3.76436	4.72965	4.60933	5
3.34547	5	5	5
5	5	1.813	3.18066
4.66176	4.94141	5	4.2572
2.0892	5	2.83823	4.43322
5	5	5	5

## Sheet: Screening radius
Table Additional File 14. The screening radii simulated in the 1st wave with the Agent
Tokyo	Okinawa	Osaka	Hokkaido
0	0	0	0
10	1.73919	10	0
10	0.666084	10	5.09196
3.7693	4.35447	6.65771	10
9.81229	0	10	3.50651
10	2.69602	10	7.05451
10	0	5.32941	5.38242
10	1.98775	9.0362	9.23543
10	0.128252	8.95321	3.19432
10	0.626281	10	8.77878
10	0.601883	10	6.88574
10	1.01798	10	5.36883
4.95275	0	9.52748	10
10	0	6.1453	5.99876
9.10219	0	8.09081	10
9.34803	4.64994	10	10
1.47119	0	10	10
6.83663	3.9844	9.11444	10
10	6.78678	10	10
6.70826	2.75686	10	10
3.34309	3.61763	8.42553	10
