# Supplementary material for: A dynamic approach to support outbreak management using reinforcement learning and semi-connected SEIQR models
Source: BMC Public Health. 2024 Mar 11;24:751. doi: 10.1186/s12889-024-18251-0 (PMC10926678; doi:10.1186/s12889-024-18251-0)
Supplement: Supplementary file 15 — Supplementary Material 15. [file 12889_2024_18251_MOESM15_ESM.xlsx]

## Sheet: Susceptible
Table Additional File 15. The susceptible numbers simulated in the 2nd wave with the Agent
Tokyo	Okinawa	Osaka	Hokkaido
240	65	159	32
231	72	161	32
228	75	161	32
227	73	164	32
235	72	157	32
235	75	154	32
234	69	159	32
229	72	161	32
230	75	157	32
234	74	152	32
232	74	154	32
229	72	158	32
229	78	152	32
233	71	155	32
231	73	155	32
237	66	155	32
234	69	155	32
227	76	155	32
225	78	155	32
220	79	158	32
211	77	169	32
207	72	177	32
197	72	187	32
192	76	188	32
183	73	200	32
175	73	208	32
171	73	212	32
159	70	227	32
155	69	232	32
148	66	242	32
139	65	251	32
146	63	246	32
145	62	248	32
137	61	257	32
125	65	265	32
122	64	269	32
124	58	273	32
125	55	275	32
127	54	274	32

## Sheet: Exposed
Table Additional File 15. The exposed numbers simulated in the 2nd wave with the Agent
Tokyo	Okinawa	Osaka	Hokkaido
1	1	1	1
1	1	1	1
0	2	1	1
0	2	1	1
0	2	1	1
0	2	1	1
0	0	2	0
0	0	2	0
0	0	2	0
0	1	3	0
0	1	3	0
0	1	2	0
0	1	2	0
0	1	2	0
0	0	1	0
0	1	1	0
0	1	0	0
0	1	0	0
0	1	0	0
0	2	0	0
0	1	0	0
0	2	0	0
1	1	0	0
0	1	1	0
0	0	1	0
0	0	1	0
0	0	0	0
0	0	0	0
0	0	0	0
0	0	0	0
0	0	1	0
0	0	1	0
0	0	1	0
0	0	1	0
0	0	1	0
0	0	0	0
0	0	0	0
0	0	0	0
0	0	0	0

## Sheet: Infectious
Table Additional File 15. The infectious numbers simulated in the 2nd wave with the Agent
Tokyo	Okinawa	Osaka	Hokkaido
0	0	0	0
0	0	0	0
0	0	0	0
0	0	0	0
0	0	0	0
0	0	0	0
0	2	1	1
0	2	1	1
0	2	1	1
0	2	1	1
0	2	0	1
0	2	2	1
0	2	2	0
0	1	3	0
0	2	4	0
0	2	3	0
0	2	4	0
0	2	4	0
0	2	3	0
0	2	2	0
0	2	1	0
0	2	1	0
0	2	0	0
0	2	0	0
0	3	0	0
0	3	0	0
0	2	1	0
0	2	0	0
0	1	0	0
0	1	0	0
1	0	0	0
1	0	0	0
1	0	0	0
1	0	0	0
1	0	0	0
1	0	1	0
1	0	0	0
1	0	0	0
0	0	0	0

## Sheet: Recovered
Table Additional File 15. The recovered numbers simulated in the 2nd wave with the Agent
Tokyo	Okinawa	Osaka	Hokkaido
0	0	0	0
0	0	0	0
0	0	0	0
0	0	0	0
0	0	0	0
0	0	0	0
0	0	0	0
0	0	0	0
0	0	0	0
0	0	0	0
0	0	0	0
0	0	0	0
0	0	0	0
0	0	0	0
0	0	0	0
0	0	0	0
0	0	0	0
0	0	0	0
0	0	0	0
0	0	0	0
0	0	1	0
0	0	1	0
0	0	1	0
0	0	1	0
0	0	1	0
0	2	1	0
0	2	1	0
0	2	1	0
0	3	1	1
0	3	1	1
1	3	1	1
1	3	1	1
1	3	1	1
1	3	1	1
1	4	1	1
1	4	1	1
1	4	1	1
1	4	1	1
1	5	1	1

## Sheet: Deceased
Table Additional File 15. The deceased numbers simulated in the 2nd wave with the Agent
Tokyo	Okinawa	Osaka	Hokkaido
0	0	0	0
0	0	0	0
0	0	0	0
0	0	0	0
0	0	0	0
0	0	0	0
0	0	0	0
0	0	0	0
0	0	0	0
0	0	0	0
0	0	0	0
0	0	0	0
0	0	0	0
0	0	0	0
0	0	0	0
0	0	0	0
0	0	0	0
0	0	0	0
0	0	0	0
0	0	0	0
1	2	0	0
1	2	0	0
1	2	0	0
1	2	0	0
1	2	0	0
1	2	0	0
1	2	0	0
1	2	0	0
1	2	0	0
1	2	0	0
1	2	0	0
1	2	0	0
1	2	0	0
1	2	0	0
1	2	0	0
1	2	0	0
1	2	0	0
1	2	0	0
1	2	0	0

## Sheet: Moving distance
Table Additional File 15. The moving distances simulated in the 2nd wave with the Agent
Tokyo	Okinawa	Osaka	Hokkaido
5	5	5	5
4.247	3.75339	4.92654	5
5	5	4.28205	5
5	5	3.52255	5
2.60684	5	2.96959	5
5	3.1401	4.11539	5
4.50492	4.79603	5	4.69793
4.78746	3.17383	5	5
3.26916	5	3.59027	5
4.79761	3.32334	5	3.34361
5	5	5	3.84418
5	5	5	5
5	5	5	5
5	5	3.62801	5
5	5	5	4.10362
5	4.47365	5	5
5	3.40516	5	5
4.07144	4.07546	3.75504	4.8382
5	5	5	5
5	4.17109	4.11917	5
3.83923	5	5	4.89708
5	5	5	2.84688
5	4.21333	5	5
3.61239	1	3.98936	5
5	5	2.43977	4.1458
5	4.37106	2.97659	3.83963
4.88367	5	5	3.31232
4.55331	5	5	3.28768
3.64586	3.75198	5	5
5	4.78024	5	4.97739
5	4.1765	3.43603	5
5	4.90695	5	5
5	3.42628	5	3.03585
4.69747	5	5	5
5	2.98988	4.53577	5
4.61084	4.90894	5	5
3.55902	3.59457	5	4.43628
4.64684	3.40206	4.57448	4.11786
5	5	4.43203	5

## Sheet: Screening radius
Table Additional File 15. The screening radii simulated in the 2nd wave with the Agent
Tokyo	Okinawa	Osaka	Hokkaido
0	0	0	0
10	6.54971	7.61951	10
4.79988	0.476754	7.28225	9.79903
10	4.50002	3.83305	9.97322
8.9317	0	6.0799	9.01957
7.06369	0.434234	7.00185	10
10	2.07113	10	10
10	0	6.88543	7.18759
10	7.29811	5.40214	10
10	0	10	10
10	0	10	10
10	0	10	9.91479
10	1.23877	8.7054	10
5.81683	5.08205	8.20262	10
7.35844	8.43798	7.15108	8.83937
8.34452	0	10	8.11099
7.45512	5.09656	10	6.94355
9.50873	0	10	4.81644
10	0	10	5.51073
10	0	10	9.46925
6.76807	0	10	10
8.85141	1.36774	7.12255	10
3.6032	0	8.416	10
10	1.43481	10	10
10	6.11768	6.90791	10
2.06419	0.127527	7.5417	6.05885
8.86243	6.41594	9.49323	10
4.35285	3.37183	10	4.43541
3.93227	0	10	10
10	0	10	7.44706
9.34538	0	6.14251	7.98689
10	0	7.94458	10
10	0	6.56312	10
10	0	8.83587	7.61465
10	2.85933	5.22518	9.37224
8.98418	3.05786	5.99821	7.26667
10	0	5.85995	8.91802
8.04978	0	10	10
10	0	10	9.1331
