# Supplementary material for: A dynamic approach to support outbreak management using reinforcement learning and semi-connected SEIQR models
Source: BMC Public Health. 2024 Mar 11;24:751. doi: 10.1186/s12889-024-18251-0 (PMC10926678; doi:10.1186/s12889-024-18251-0)
Supplement: Supplementary file 16 — Supplementary Material 16. [file 12889_2024_18251_MOESM16_ESM.xlsx]

## Sheet: Susceptible
Table Additional File 16. The susceptible numbers simulated in the 3rd wave with the Agent
Tokyo	Okinawa	Osaka	Hokkaido
244	68	155	29
239	68	161	28
245	70	152	29
245	71	152	28
232	81	157	26
231	79	158	28
230	78	159	28
224	78	160	32
233	78	153	28
218	78	165	31
219	78	159	35
224	78	159	30
222	78	160	30
232	78	149	30
228	78	153	29
221	78	157	31
229	78	145	34
233	80	141	32
226	76	146	36
224	75	144	40
234	76	131	40
238	69	128	43
233	72	130	41
230	70	134	42
227	68	135	41
229	66	130	42
227	65	133	40
214	70	140	39
209	70	142	42
212	70	138	39
220	70	129	37
219	70	129	37
212	70	133	37
212	70	132	37
205	70	136	37
197	70	143	36
200	70	139	33
202	70	132	34
199	70	132	34
192	70	138	33
185	70	142	34
172	70	151	32
169	70	148	33
172	70	143	31
169	72	142	27
174	66	141	28
165	69	138	34
167	68	134	31
160	68	138	31
156	68	139	31
155	68	139	31
156	68	136	31
151	68	140	31
147	67	140	31
138	66	147	31
134	62	151	31
131	64	149	31
127	63	152	31
117	63	157	31
110	64	162	31
112	65	159	29
106	64	162	30
106	65	161	28
98	68	163	28
96	67	167	27
94	67	167	24
98	64	164	22
97	64	163	22
91	67	164	22
89	63	164	23
93	61	160	23
93	58	158	23
90	59	155	24
84	60	157	25
80	58	160	26
76	60	160	26
76	61	159	26
70	61	161	26
74	61	157	26
77	61	152	26
68	61	152	31
70	61	149	31
66	61	148	32
69	61	145	32
71	61	144	31
75	61	140	28
73	61	139	29
73	61	138	28
69	61	140	28
71	61	139	27
73	62	136	26
71	61	137	26
70	60	139	26
72	56	140	26
68	57	143	26
64	57	146	26
62	57	147	26
60	58	145	26
66	55	142	26
66	53	144	26
67	53	142	27
68	50	142	29
67	49	144	28
73	50	138	26
73	51	138	25
76	49	133	26
72	48	136	28
71	51	135	26
61	53	141	28
60	59	138	26
64	60	135	24
63	61	133	25
67	62	129	23
62	63	132	24
61	63	132	24
61	63	133	23
57	64	137	22
55	65	139	21
56	64	140	20
60	63	138	19
58	59	142	21

## Sheet: Exposed
Table Additional File 16. The exposed numbers simulated in the 3rd wave with the Agent
Tokyo	Okinawa	Osaka	Hokkaido
1	1	1	1
1	1	1	1
1	1	1	1
1	1	1	1
1	1	1	1
1	2	1	0
1	0	0	0
1	0	1	0
2	0	2	0
2	0	2	0
3	0	2	0
2	0	2	0
2	0	2	0
1	0	2	0
2	0	2	0
1	0	3	0
2	0	3	0
2	0	2	0
1	0	4	0
1	0	4	0
2	0	4	0
2	0	6	0
4	0	6	0
5	0	3	0
8	0	4	0
7	1	6	0
6	2	5	0
4	2	6	1
5	2	5	1
5	1	5	1
4	0	7	0
5	0	5	0
6	0	5	0
7	0	5	0
8	0	3	0
8	0	2	0
8	0	5	0
10	0	4	0
12	0	4	0
11	0	4	0
10	0	5	0
15	0	2	0
15	0	3	0
13	0	6	0
14	0	8	1
15	0	7	0
14	0	5	0
15	0	5	0
15	0	4	0
13	0	3	0
13	0	3	0
12	0	3	0
9	0	1	0
10	0	2	0
10	0	2	0
13	0	2	0
13	1	2	0
13	1	3	0
14	1	2	0
12	0	3	0
11	0	2	0
10	0	3	0
10	0	3	0
10	0	1	0
9	0	1	0
10	0	3	0
12	0	2	0
11	0	3	0
9	0	3	1
14	0	3	1
13	0	2	0
15	0	1	0
15	0	3	0
14	0	4	0
10	1	4	0
11	1	3	0
7	0	3	0
8	0	2	0
6	0	2	0
7	0	1	0
9	0	1	0
9	0	2	0
8	0	3	0
9	0	2	0
7	0	2	0
5	0	3	0
7	0	2	0
5	0	2	0
7	0	2	0
6	0	2	1
6	0	0	1
5	0	1	1
4	0	1	0
2	0	2	0
2	0	2	0
3	0	1	0
3	0	0	0
4	0	2	0
3	0	2	0
3	0	2	0
2	0	2	0
1	0	2	0
0	0	1	0
0	0	2	0
0	0	2	0
1	0	4	0
2	0	3	0
3	0	2	0
2	0	2	0
1	0	3	0
1	0	0	0
2	0	0	0
2	0	0	0
2	0	0	0
2	0	1	0
2	0	1	0
1	0	1	0
0	0	1	0
0	0	1	0
0	0	0	0
0	0	0	0

## Sheet: Infectious
Table Additional File 16. The infectious numbers simulated in the 3rd wave with the Agent
Tokyo	Okinawa	Osaka	Hokkaido
0	0	0	0
0	0	0	0
0	0	0	0
0	0	0	0
0	0	0	0
0	0	0	0
1	2	1	0
1	2	1	0
1	2	1	0
1	2	1	0
1	2	1	0
1	1	1	0
1	1	2	0
2	1	3	0
2	1	3	0
3	1	2	0
3	1	2	0
3	0	3	0
2	0	3	0
2	0	3	0
1	0	4	0
1	0	4	0
1	0	3	0
1	0	4	0
2	0	3	0
4	0	3	0
6	0	2	0
7	0	3	0
6	0	4	0
7	1	6	0
6	2	7	1
4	2	7	1
4	2	7	1
4	2	5	1
6	2	6	0
9	2	6	0
6	2	5	0
7	2	6	0
7	2	5	0
8	2	3	0
8	2	2	0
8	2	4	0
10	2	5	0
12	1	5	0
12	0	5	0
9	0	3	0
13	0	3	0
12	1	5	1
12	1	6	1
10	1	7	1
8	1	7	1
10	1	4	1
12	1	6	1
13	0	5	1
12	0	4	1
11	0	3	1
10	0	3	1
10	0	3	1
12	0	6	1
12	0	5	1
14	0	5	0
15	0	4	0
13	0	3	0
13	0	5	0
13	0	5	0
13	0	3	0
13	0	3	0
12	0	1	0
13	0	1	0
11	0	0	0
12	0	1	1
10	0	1	1
11	0	2	0
13	0	2	0
12	0	3	1
13	0	2	1
14	1	3	1
12	1	4	1
11	1	3	1
10	1	3	1
9	1	3	0
6	1	3	0
7	1	4	0
7	1	3	0
9	1	2	0
10	1	2	0
8	1	2	0
10	1	2	0
10	1	2	0
7	1	2	0
7	0	5	0
7	0	3	1
8	0	2	2
6	0	2	2
4	0	1	1
4	0	2	1
4	0	2	1
3	0	2	1
4	0	1	1
2	0	0	0
2	0	0	0
3	0	0	0
4	0	1	0
4	0	1	0
4	0	1	0
1	0	1	0
1	0	1	0
1	0	2	0
1	0	2	0
1	0	2	0
2	0	3	0
2	0	3	0
3	0	2	0
2	0	2	0
1	0	1	0
1	0	1	0
2	0	1	0
2	0	2	0
2	0	0	0
1	0	1	0
0	0	0	0

## Sheet: Recovered
Table Additional File 16. The recovered numbers simulated in the 3rd wave with the Agent
Tokyo	Okinawa	Osaka	Hokkaido
0	0	0	0
0	0	0	0
0	0	0	0
0	0	0	0
0	0	0	0
0	0	0	0
0	0	0	0
0	0	0	0
0	0	0	0
0	0	0	0
0	0	0	0
0	0	0	0
0	0	0	0
0	0	0	0
0	0	0	0
0	0	0	0
0	0	0	0
0	0	0	0
0	0	0	0
0	0	0	0
1	0	1	1
1	0	1	1
1	0	1	1
0	1	1	1
0	1	1	1
0	2	1	1
0	2	2	1
2	2	1	2
3	1	1	2
3	1	2	2
3	1	2	2
3	1	2	3
4	1	1	3
4	2	1	3
4	3	1	3
4	3	2	2
4	3	2	2
5	4	2	2
3	4	5	2
4	4	5	2
6	4	5	2
7	4	5	3
7	4	5	3
7	4	7	4
7	7	7	5
6	7	8	7
8	7	7	7
8	7	7	7
9	7	10	7
11	8	10	7
11	8	10	8
12	9	11	8
13	9	11	8
14	10	12	8
11	11	15	9
11	12	15	11
11	13	17	11
12	12	18	12
13	12	19	12
11	12	22	12
11	14	22	14
12	16	22	16
13	15	24	17
13	17	23	19
12	16	25	20
15	16	28	17
21	16	29	16
20	16	32	16
22	17	32	16
22	16	36	14
23	18	35	14
20	19	38	14
20	21	39	15
24	21	37	15
25	21	38	16
25	23	36	18
25	22	37	18
24	23	40	19
24	23	40	19
25	23	41	19
22	23	44	20
26	23	42	20
25	24	43	22
26	24	44	20
27	26	43	22
32	26	41	23
31	27	44	22
30	28	43	24
30	28	47	25
31	29	47	25
37	28	48	23
36	29	50	23
36	27	54	23
37	28	53	24
34	29	57	24
33	26	61	24
34	28	61	24
38	27	58	24
38	26	60	24
40	29	58	24
39	31	58	24
42	31	60	23
41	30	62	23
43	28	62	23
46	27	62	24
45	30	62	23
47	28	64	23
46	31	67	20
45	32	67	20
48	31	67	18
47	32	65	22
45	31	66	24
47	30	65	25
45	33	65	24
45	35	65	23
45	34	66	24
47	35	67	23
48	34	67	23
50	33	67	22
48	36	66	22
46	35	69	22

## Sheet: Deceased
Table Additional File 16. The deceased numbers simulated in the 3rd wave with the Agent
Tokyo	Okinawa	Osaka	Hokkaido
0	0	0	0
0	0	0	0
0	0	0	0
0	0	0	0
0	0	0	0
0	0	0	0
0	0	0	0
0	0	0	0
0	0	0	0
0	0	0	0
0	0	0	0
0	0	0	0
0	0	0	0
0	0	0	0
0	0	0	0
0	0	0	0
0	0	0	0
0	0	0	0
0	0	0	0
0	0	0	0
0	0	0	1
0	0	0	1
0	0	0	1
0	0	0	1
0	0	0	1
0	0	0	1
0	0	0	1
0	0	0	1
0	0	0	1
0	0	0	1
0	0	0	1
0	0	0	1
1	0	0	1
1	0	0	1
1	0	0	1
2	0	0	1
2	0	0	1
2	0	0	1
2	0	0	1
2	0	1	1
2	0	1	2
2	0	1	2
2	0	1	2
3	1	1	2
3	1	1	2
3	1	1	2
3	1	2	2
3	1	2	2
3	1	2	2
3	1	2	2
3	1	2	2
3	1	2	2
3	1	2	2
3	1	2	2
3	1	2	2
3	2	2	2
4	2	2	2
5	2	2	2
5	2	2	2
5	3	2	2
5	3	3	3
5	3	3	3
5	3	4	3
6	5	4	3
6	5	4	3
6	5	4	3
6	5	4	3
7	5	4	3
7	5	4	3
7	5	4	3
7	5	4	3
7	5	4	3
7	6	4	3
7	6	5	3
8	6	5	3
8	6	5	4
8	6	6	5
8	7	6	5
9	7	6	5
9	7	6	5
10	7	6	6
10	7	6	6
10	7	6	6
10	7	6	6
10	7	6	7
10	7	6	7
10	7	6	7
10	7	7	7
10	7	7	7
10	7	7	7
10	8	7	7
10	9	8	7
10	9	8	7
10	9	8	7
10	9	8	7
10	9	8	7
11	9	8	7
11	9	8	7
11	9	9	7
11	9	9	8
11	9	9	8
11	9	9	8
11	9	9	8
11	9	9	8
11	9	9	8
11	9	10	8
11	9	10	8
11	9	10	8
11	9	10	8
12	9	10	8
12	9	10	8
12	9	10	8
12	9	10	8
12	9	10	8
12	9	10	8
12	9	10	8
12	9	10	8
12	9	10	8
12	9	10	8
12	9	10	8
12	9	10	8

## Sheet: Moving distance
Table Additional File 16. The moving distances simulated in the 3rd wave with the Agent
Tokyo	Okinawa	Osaka	Hokkaido
5	5	5	5
2.43758	5	5	4.18126
1	5	5	5
4.68224	5	2.73841	5
4.53978	3.41563	3.81589	5
5	5	3.95359	4.05377
5	2.73337	5	5
5	5	4.85453	4.1568
4.5196	2.9165	4.37446	5
5	5	5	2.7465
2.65466	5	5	5
5	3.69568	5	5
2.98614	5	4.11439	5
5	4.19584	5	5
5	5	5	4.35179
5	5	5	5
5	3.31124	3.87685	4.681
5	5	5	4.04585
5	3.90117	4.60956	5
2.59364	3.49102	5	3.0033
4.56555	4.52605	5	5
5	5	3.8053	2.63809
3.08063	4.21617	5	5
5	5	5	4.43372
3.89207	3.27058	4.22429	4.2133
5	5	4.13446	5
5	4.26315	5	5
4.83266	3.79825	4.76796	5
4.01539	5	5	3.67712
5	5	5	4.72389
2.94664	4.95385	4.82507	5
4.57122	5	4.2607	4.71164
5	4.69454	4.67777	4.41891
4.134	4.0718	5	4.64308
5	5	3.26095	4.29867
5	4.56259	5	4.63267
5	5	5	5
3.3738	2.23035	5	4.70861
5	5	5	4.38244
4.96076	4.9879	5	4.15779
4.5044	5	4.22292	3.73066
3.38715	4.95111	3.0202	3.4335
3.21615	3.75998	5	5
1.87727	3.14827	5	3.22809
5	3.31417	5	5
4.66853	5	4.59974	3.21572
4.972	4.44709	5	5
5	5	5	4.02317
3.53708	4.27828	4.13102	5
4.52303	3.36504	4.50346	2.91086
5	3.75542	5	3.35284
3.24788	4.38308	5	4.82617
3.94012	5	4.72679	5
3.52766	4.34591	5	5
5	3.74316	5	3.77954
2.75657	5	4.04779	5
5	5	3.68347	5
3.83988	4.74483	2.14013	2.90344
4.88031	4.21255	4.21992	5
4.16542	5	4.30558	4.8285
4.20295	3.96051	5	5
3.89161	3.9471	5	5
5	5	4.70101	3.79875
5	2.89406	5	4.9196
2.95916	4.05859	3.868	5
5	5	5	4.29317
2.34919	3.55924	4.74341	3.81824
5	5	5	5
3.30133	5	5	4.43226
3.93028	5	4.81533	5
4.60424	4.05119	4.85196	2.6153
4.38344	4.85452	3.86484	5
5	5	5	5
3.11193	5	5	3.45736
4.94864	5	5	2.9456
5	5	5	5
5	2.65187	2.70805	5
5	4.91456	4.91188	5
5	5	3.72723	4.71018
3.06045	4.90108	4.17781	5
5	3.31494	5	3.18551
5	4.68329	5	5
5	3.14469	2.58835	4.47629
5	5	4.94969	5
5	5	4.08159	5
4.14185	5	5	3.60845
4.54967	3.69737	4.88084	4.47081
5	5	5	5
4.37487	3.87658	2.76123	4.90918
4.61016	5	5	4.01625
4.29825	3.22624	5	5
5	5	3.67991	1
3.80376	4.97172	4.37922	4.24609
5	4.19947	5	5
3.82144	5	3.92857	3.1714
3.85273	5	3.25934	4.69872
4.43375	5	5	5
5	5	4.85938	5
3.43767	4.83032	5	5
5	5	4.70776	3.79655
4.97744	5	3.74891	5
5	5	5	4.68923
4.34811	3.58907	5	5
5	3.74668	3.73534	5
5	5	3.84049	5
4.54121	2.31269	5	5
4.37193	5	2.76666	5
4.67103	4.20097	4.016	5
5	5	5	5
5	5	4.37321	5
4.64647	5	5	4.81817
3.61066	5	4.25584	3.84294
2.95294	5	5	5
5	5	5	5
4.70496	4.92955	5	5
5	3.61713	5	5
5	5	3.57426	4.22195
4.17588	5	4.91589	5
5	5	3.60081	5
5	4.62403	5	3.82418
4.70563	5	5	4.94245

## Sheet: Screening radius
Table Additional File 16. The screening radii simulated in the 3rd wave with the Agent
Tokyo	Okinawa	Osaka	Hokkaido
0	0	0	0
10	1.53056	10	4.23392
10	0	6.85027	8.52751
6.34915	0	10	6.31007
10	0	5.48174	8.57204
2.90267	0	10	7.29907
4.53875	2.70364	10	7.67476
3.99832	0	8.56765	9.04618
7.7011	2.35906	9.80002	8.03144
4.87899	0	3.93697	10
5.08159	2.15175	4.93277	7.34209
10	9.26847	7.39148	9.58905
9.80459	2.70434	10	9.07672
10	2.63107	3.23027	10
8.94276	0	9.46519	8.5182
8.21725	0.58765	5.73927	7.61621
10	0	7.60429	9.16511
9.18023	1.36329	7.42832	10
10	0	7.15382	8.46919
8.93211	2.0548	10	10
3.87537	0	8.79264	10
10	0	9.26644	10
10	0	10	10
10	0	10	7.44592
10	3.73441	10	10
10	0	10	10
6.69554	0.0581993	10	6.16155
4.11831	4.82651	5.76682	10
3.76301	0	10	8.05743
4.75376	0	10	10
9.43187	0.0268746	10	10
10	0	9.35923	10
10	0	10	6.3173
10	3.10843	10	6.37712
7.34696	0.0253366	7.66813	6.37213
10	0	5.33458	8.62633
10	2.62392	10	10
5.4302	0	8.84632	10
10	9.85316	10	10
9.36425	1.79531	10	9.04967
8.20801	0.114929	10	4.70005
10	1.65477	8.73624	10
10	0	8.19042	8.69797
10	2.21436	6.25511	10
8.23479	2.91656	10	10
10	0	10	9.82357
8.04976	0	6.98899	4.63334
6.9846	1.66508	10	10
9.51565	0.669675	7.87918	10
10	8.25208	8.97188	10
10	2.63395	6.38441	10
9.0929	0	10	9.59599
10	0	10	9.11306
10	0.562546	10	7.41987
10	0	7.22881	9.36581
7.6328	2.01168	10	8.99698
10	0	10	10
10	0	0	10
4.09342	0.33839	10	10
8.27429	7.03187	6.88938	9.14609
8.12534	0	8.43085	10
10	5.10921	10	7.90557
10	2.64222	5.36377	10
7.90064	0	10	10
10	0	10	6.30077
6.47488	0	10	10
9.71451	6.56825	9.04956	10
8.37576	0	10	10
10	3.12068	9.21858	10
10	3.76203	10	9.2846
7.86628	0	10	10
9.87034	0.553323	10	10
5.55232	0	9.80441	10
5.96482	0.180792	5.84614	10
10	3.36688	10	7.1464
5.79737	1.05415	10	10
8.66897	0.996501	10	10
10	0	10	9.48575
10	0	10	8.69723
10	0.0441505	9.73226	0.184603
10	1.88548	10	9.85189
9.75877	0	7.03834	9.10405
10	0	3.54735	7.85827
4.60065	0	10	8.50574
10	1.84692	10	10
7.77978	0	10	9.0555
10	2.93736	10	10
10	3.45594	8.72639	0.922954
10	8.11716	10	8.83488
10	0	6.28708	10
0	0	5.52448	10
10	4.05065	10	4.23677
8.20216	4.18612	9.88516	7.94709
10	3.13327	4.6892	10
4.51541	1.82169	8.1862	10
7.50831	0	8.7029	9.89176
7.676	2.78822	10	3.58357
9.57294	0	6.01468	5.15334
10	0	10	10
10	1.8313	10	5.09779
8.58526	0	10	10
10	1.64044	10	6.05005
4.91732	2.22169	10	6.42248
2.43637	0.795005	10	10
10	4.41802	10	10
10	0	10	8.13261
4.05615	5.80548	10	10
10	3.38428	10	6.91941
10	0	4.85199	10
10	0	4.82253	10
6.20358	2.41864	9.33118	10
10	3.17129	3.72565	10
1.40748	3.92665	8.73578	10
10	0	2.94215	9.81861
9.62696	2.68045	10	10
7.70022	0	4.92908	10
8.287	5.61966	10	10
6.50702	0	4.26486	10
6.58134	0	9.39014	9.38954
10	0.61188	10	9.42892
7.22834	0	6.29195	10
