# Supplementary material for: A dynamic approach to support outbreak management using reinforcement learning and semi-connected SEIQR models
Source: BMC Public Health. 2024 Mar 11;24:751. doi: 10.1186/s12889-024-18251-0 (PMC10926678; doi:10.1186/s12889-024-18251-0)
Supplement: Supplementary file 17 — Supplementary Material 17. [file 12889_2024_18251_MOESM17_ESM.xlsx]

## Sheet: Susceptible
Table Additional File 17. The susceptible numbers simulated in the 4th wave with the Agent
Tokyo	Okinawa	Osaka	Hokkaido
233	74	153	36
230	73	152	41
222	74	153	47
238	72	139	47
242	66	136	52
244	72	135	45
237	78	135	45
230	81	137	47
227	79	143	46
231	82	135	46
229	79	140	45
215	80	154	44
216	78	154	44
227	79	145	41
226	81	144	41
220	86	148	38
217	88	150	36
210	88	151	40
209	84	154	41
206	85	158	38
205	83	160	39
207	82	156	41
215	78	152	41
200	86	158	39
207	87	149	39
211	79	154	36
218	78	154	30
222	69	158	31
221	72	159	27
230	67	154	27
218	70	162	26
218	74	154	26
228	75	147	22
218	85	141	27
221	83	139	28
223	77	140	28
228	71	137	29
225	72	138	29
226	72	136	25
220	82	129	25
214	80	130	30
210	81	128	32
211	80	123	29
203	80	130	27
194	80	138	27
190	80	139	27
178	80	150	27
170	80	157	27
172	80	154	27
173	80	152	27
171	80	151	27
182	80	139	27
181	80	140	27
171	80	148	27
177	80	140	27
180	80	135	27
180	80	134	27
173	82	134	30
167	79	141	26
159	80	143	27
154	80	142	28
157	84	131	31
153	80	133	35
160	80	125	34
168	81	114	34
175	76	111	34
175	73	112	34
179	76	104	34
185	78	94	34
191	76	88	34
200	72	83	34
207	65	83	34
210	59	84	34
210	54	89	34
210	53	89	34
210	52	90	34
208	50	90	34
211	48	85	30
212	48	81	32
220	44	74	33
219	43	74	33
217	42	71	37
220	42	66	37
226	40	60	37
227	41	58	37
229	41	54	35
231	35	54	30
233	34	53	29
233	34	52	27
234	34	50	26
239	36	43	25
245	32	40	25
243	32	40	25
245	32	37	25
251	27	35	25
255	24	34	25
256	23	32	25
258	21	32	25
259	21	31	25
263	19	28	25
265	19	26	25
267	18	25	25
270	14	24	24
271	14	23	24
271	13	23	24
272	11	23	25
273	11	22	25
274	12	19	24
275	13	17	24
276	13	14	24
277	12	14	23
279	12	12	19
280	12	11	15
281	11	11	13
282	10	11	13
283	9	11	13
283	9	11	13
284	9	10	13
283	9	10	13
284	9	9	13
286	9	7	13
287	8	7	13
289	7	6	13
288	7	6	13
289	7	5	13
290	6	5	13
290	6	5	13
289	6	5	13
289	5	6	13
289	4	6	11
290	2	6	11
292	2	4	11
292	2	4	11
292	2	4	11
292	2	4	10
292	2	4	10
292	3	3	8
292	4	2	8
291	4	2	8
291	4	2	8
292	2	3	8
295	1	1	7
296	1	0	7
296	1	0	7
296	1	0	7
296	1	0	6
296	1	0	6
296	1	0	6
296	1	0	6
296	1	0	6
296	1	0	6
296	1	0	5
296	1	0	5
296	1	0	5
296	1	0	4
296	1	0	4
296	1	0	4
296	0	1	4
296	0	1	3
296	0	1	3
296	0	1	3
296	0	1	3
296	0	1	3
296	0	1	2
296	0	1	2
296	0	1	2
296	0	1	2
296	0	1	2
296	0	1	2
296	0	1	2
296	0	1	2
296	0	1	1
296	0	1	1
296	0	1	1
296	0	1	1
296	0	1	1
296	0	1	1
296	0	1	1
296	0	1	1
296	0	1	1
296	0	1	1
297	0	0	1
297	0	0	1

## Sheet: Exposed
Table Additional File 17. The exposed numbers simulated in the 4th wave with the Agent
Tokyo	Okinawa	Osaka	Hokkaido
1	1	1	1
1	0	2	1
1	0	2	1
1	0	2	1
2	0	1	1
2	0	1	1
1	0	0	0
1	0	0	0
1	0	0	0
2	0	0	0
3	0	0	0
2	0	0	0
3	0	0	0
3	0	0	0
1	0	1	0
1	0	0	0
1	0	1	0
2	0	1	0
3	0	1	0
4	0	1	0
2	0	2	1
3	0	1	1
2	0	0	1
4	0	0	1
4	0	0	1
4	0	1	2
3	0	1	2
3	0	1	2
2	0	1	1
2	0	1	1
3	0	0	1
4	0	0	4
4	0	0	4
3	0	1	4
2	0	1	4
4	0	1	3
6	0	0	1
7	0	0	1
7	0	0	5
7	0	1	7
5	0	1	8
2	0	2	10
3	1	1	16
4	0	1	14
5	0	0	12
7	0	0	11
8	0	0	8
6	0	1	2
6	0	1	0
5	0	2	0
5	0	2	0
5	0	2	0
5	0	1	0
5	0	2	0
5	0	3	0
5	0	2	0
5	0	2	0
6	0	2	1
4	0	3	6
4	0	2	9
8	0	1	9
7	0	2	9
6	0	4	8
6	0	3	5
8	0	2	2
5	0	1	2
6	0	1	2
5	0	1	2
6	0	2	0
7	0	1	0
6	0	1	0
4	0	1	0
5	0	1	0
4	0	0	0
3	0	0	0
3	0	0	0
5	0	2	0
6	0	2	5
7	0	2	5
7	0	3	5
10	0	2	5
9	0	1	5
8	0	1	0
9	0	1	0
8	0	0	0
6	0	1	3
5	0	3	9
3	0	3	10
1	0	3	13
2	0	3	14
2	0	2	12
2	0	0	6
4	0	0	5
5	0	0	2
5	0	0	1
5	0	0	0
5	0	1	0
3	0	1	0
2	0	1	0
1	0	2	0
1	0	2	0
0	0	1	0
2	0	1	1
2	0	1	1
2	0	1	1
2	0	1	1
2	0	1	1
1	0	1	1
1	0	1	1
1	0	1	2
1	0	1	3
1	0	1	7
0	0	1	10
0	0	1	12
0	0	0	11
0	0	0	10
0	0	0	6
0	0	0	2
1	0	0	0
1	0	0	0
1	0	0	0
1	0	0	0
1	0	0	0
1	0	0	0
1	0	0	0
1	0	0	0
1	0	0	0
2	0	0	0
1	0	0	0
2	0	0	2
2	0	0	3
2	0	0	3
1	0	0	3
1	0	0	3
0	0	0	2
0	0	0	1
0	0	0	3
0	0	0	3
1	0	0	3
1	0	0	2
1	0	0	2
1	0	0	1
1	0	0	1
0	0	0	1
0	0	0	1
0	0	0	2
0	0	0	1
0	0	0	1
0	0	0	1
0	0	0	1
0	0	0	0
0	0	0	1
0	0	0	1
0	0	0	1
0	0	0	2
0	0	0	2
0	0	0	1
0	0	0	1
0	0	0	2
0	0	0	1
0	0	0	1
0	0	0	1
0	0	0	1
0	0	0	1
0	0	0	1
0	0	0	1
0	0	0	1
0	0	0	1
0	0	0	0
0	0	0	0
0	0	0	0
0	0	0	1
0	0	0	1
0	0	0	1
0	0	0	1
0	0	0	1
0	0	0	0
0	0	0	0
0	0	0	0
0	0	0	0
0	0	0	0
0	0	0	0
0	0	0	0

## Sheet: Infectious
Table Additional File 17. The infectious numbers simulated in the 4th wave with the Agent
Tokyo	Okinawa	Osaka	Hokkaido
0	0	0	0
0	0	0	0
0	0	0	0
0	0	0	0
0	0	0	0
0	0	0	0
2	0	0	1
2	0	0	0
1	0	0	0
1	0	0	0
1	0	0	0
2	0	0	0
1	0	0	0
1	0	0	0
2	0	0	0
1	0	1	0
1	0	1	0
2	0	1	0
1	0	1	0
1	0	1	0
1	0	1	0
1	0	1	0
2	0	1	0
1	0	1	1
2	0	1	1
1	0	1	1
1	0	1	0
1	0	0	0
3	0	0	0
4	0	0	0
4	0	1	1
3	0	0	1
2	0	0	1
3	0	0	0
4	0	0	0
5	0	0	1
4	0	1	3
3	0	1	3
2	0	1	2
2	0	1	2
5	0	1	2
5	0	1	2
4	0	1	2
4	1	1	5
4	1	1	6
4	1	1	5
4	1	1	6
3	1	2	8
3	1	2	6
3	1	2	5
5	1	1	4
4	1	2	4
4	1	2	4
4	1	2	4
5	1	1	4
5	1	2	4
5	1	3	3
4	0	2	2
5	0	2	2
7	0	2	1
5	0	2	0
5	0	1	0
6	0	1	1
6	0	2	6
4	0	3	9
8	0	2	8
6	0	2	7
8	0	2	4
7	0	1	6
6	0	2	6
5	0	2	5
5	0	2	5
6	0	1	4
7	0	2	3
9	0	2	3
8	0	2	3
6	0	2	2
7	0	2	1
5	0	2	0
4	0	2	0
2	0	2	0
5	0	3	0
6	0	3	5
7	0	2	5
6	0	3	3
7	0	3	2
7	0	2	2
8	0	1	2
8	0	0	2
7	0	0	2
7	0	1	5
5	0	3	10
5	0	2	6
4	0	2	9
5	0	2	9
5	0	2	9
6	0	2	6
5	0	2	6
3	0	2	5
4	0	2	3
4	0	2	2
4	0	2	1
3	0	2	1
1	0	2	0
1	0	2	0
0	0	2	0
0	0	2	0
0	0	2	1
0	0	1	1
0	0	2	1
0	0	2	1
0	0	2	1
1	0	2	2
1	0	2	2
1	0	2	3
1	0	1	4
1	0	0	7
1	0	0	8
0	0	0	8
0	0	0	6
0	0	0	6
0	0	0	4
0	0	0	4
1	0	0	4
1	0	0	3
1	0	0	3
1	0	0	3
0	0	0	3
1	0	0	3
1	0	0	1
0	0	0	1
0	0	0	1
0	0	0	0
0	0	0	0
1	0	0	2
1	0	0	3
1	0	0	2
1	0	0	2
1	0	0	2
0	0	0	3
0	0	0	2
0	0	0	4
0	0	0	4
1	0	0	3
0	0	0	2
0	0	0	1
0	0	0	1
0	0	0	1
0	0	0	1
0	0	0	1
0	0	0	2
0	0	0	2
0	0	0	2
0	0	0	1
0	0	0	1
0	0	0	1
0	0	0	2
0	0	0	1
0	0	0	1
0	0	0	1
0	0	0	1
0	0	0	1
0	0	0	1
0	0	0	2
0	0	0	0
0	0	0	0
0	0	0	0
0	0	0	0
0	0	0	1
0	0	0	1
0	0	0	1
0	0	0	1
0	0	0	1
0	0	0	1
0	0	0	1
0	0	0	1
0	0	0	1
0	0	0	1
0	0	0	1
0	0	0	1
0	0	0	1
0	0	0	1
0	0	0	0

## Sheet: Recovered
Table Additional File 17. The recovered numbers simulated in the 4th wave with the Agent
Tokyo	Okinawa	Osaka	Hokkaido
0	0	0	0
0	0	0	0
0	0	0	0
0	0	0	0
0	0	0	0
0	0	0	0
0	0	0	0
0	0	0	0
0	0	0	0
0	0	0	0
0	0	0	0
0	0	0	0
0	0	0	0
0	0	0	0
0	0	0	0
0	0	0	0
0	0	0	0
0	0	0	0
0	0	0	0
0	0	0	0
3	0	1	0
3	0	1	0
3	0	1	0
2	0	2	0
2	0	2	0
2	1	2	0
2	1	2	0
2	1	2	0
2	1	2	0
2	1	2	1
2	1	2	1
3	1	2	1
3	1	2	1
2	1	3	1
1	2	3	1
1	3	3	1
2	3	3	1
2	4	2	1
2	3	3	2
2	3	3	2
3	3	3	2
3	3	3	2
6	3	3	2
6	3	4	2
7	4	4	2
7	4	4	2
7	4	4	2
8	4	4	2
7	4	6	2
8	4	6	3
8	6	7	4
8	6	7	4
8	7	7	4
8	7	7	4
10	7	7	5
10	7	8	7
11	8	7	7
11	11	7	9
10	15	7	9
8	15	10	10
8	17	10	11
10	20	10	14
12	16	12	16
12	17	11	16
16	15	11	17
17	13	12	17
16	12	15	17
16	12	15	18
15	12	16	18
17	13	15	18
18	13	15	18
20	14	12	18
22	13	12	18
23	15	11	18
22	16	12	18
22	17	11	18
22	15	13	19
23	12	17	22
26	9	19	23
30	10	17	24
30	9	18	25
30	11	16	26
31	11	15	27
32	8	19	27
33	9	17	27
35	10	15	27
38	9	13	28
39	9	14	28
39	9	14	29
42	8	12	29
45	7	10	29
48	7	7	31
48	6	8	31
49	6	7	32
49	6	7	32
52	4	8	33
53	6	8	35
54	5	9	35
55	5	10	35
55	6	10	36
57	6	9	37
61	6	6	37
61	7	6	37
61	6	7	37
62	7	9	37
65	7	10	40
65	6	12	40
67	5	13	40
68	6	12	40
70	5	12	40
70	5	13	40
71	5	14	40
72	5	14	40
72	6	14	40
72	6	14	40
72	5	16	40
74	4	15	40
74	5	14	40
77	4	13	40
78	4	12	40
79	4	11	40
80	5	11	41
81	6	9	41
82	7	8	41
83	7	7	41
83	7	7	41
83	8	7	42
83	8	7	42
84	9	6	43
85	8	6	44
85	8	7	47
88	8	7	47
90	7	7	48
91	6	7	48
92	6	6	48
92	6	6	48
92	6	6	48
92	6	6	49
92	6	6	49
92	6	6	49
92	7	5	49
93	4	7	49
94	4	6	49
96	3	5	49
96	3	5	49
96	3	5	49
99	1	4	50
99	1	4	50
101	1	4	50
101	2	4	50
102	1	4	50
103	1	3	50
103	1	3	50
103	1	3	51
104	1	2	51
104	1	3	52
104	1	3	52
104	0	5	52
104	0	5	52
104	0	5	52
104	0	5	52
105	0	4	52
105	0	4	52
105	0	4	52
105	0	4	53
105	0	4	53
105	0	4	53
105	0	4	53
105	0	4	53
105	0	4	53
106	1	3	53
106	1	3	53
106	1	3	53
106	1	3	53
106	1	3	53
106	1	3	53
106	1	3	53
107	1	3	53
108	1	1	54
108	1	1	54
108	1	1	54
108	1	1	54
108	1	1	54

## Sheet: Deceased
Table Additional File 17. The deceased numbers simulated in the 4th wave with the Agent
Tokyo	Okinawa	Osaka	Hokkaido
0	0	0	0
0	0	0	0
0	0	0	0
0	0	0	0
0	0	0	0
0	0	0	0
0	0	0	0
0	0	0	0
0	0	0	0
0	0	0	0
0	0	0	0
0	0	0	0
0	0	0	0
0	0	0	0
0	0	0	0
0	0	0	0
0	0	0	0
0	0	0	0
0	0	0	0
0	0	0	0
0	0	0	0
0	0	0	0
0	0	0	0
0	0	0	0
0	0	0	0
0	0	0	0
0	0	0	0
0	0	0	0
0	0	0	1
0	0	0	1
0	0	0	1
0	0	0	1
0	0	0	1
0	0	0	1
0	0	0	1
0	0	0	1
0	1	0	1
0	1	1	1
0	1	1	1
0	1	1	1
0	1	1	1
0	1	1	1
0	1	1	1
0	1	1	1
0	1	1	1
0	1	1	1
0	1	1	1
0	1	1	1
0	1	1	1
0	1	1	1
0	1	1	1
0	1	1	1
0	1	1	1
0	1	1	1
0	1	1	1
0	1	1	1
0	1	1	1
0	1	1	1
0	1	1	1
0	1	1	1
0	1	1	1
0	1	1	1
0	1	2	1
0	1	2	2
0	1	2	2
0	1	2	3
0	1	2	3
0	1	2	3
0	1	2	4
0	2	2	4
0	2	2	4
0	2	2	4
0	3	2	4
0	3	2	4
1	3	2	4
1	3	2	5
1	3	2	6
2	3	2	6
2	3	2	7
2	3	2	8
2	3	2	8
2	3	3	8
3	3	3	8
3	3	3	8
4	3	3	8
5	3	3	8
5	3	3	8
5	3	3	8
5	3	4	8
5	3	4	8
5	3	4	8
5	3	4	8
5	3	4	8
5	3	4	8
5	3	4	8
5	3	5	8
5	3	6	10
5	3	6	10
5	3	6	10
5	3	6	10
5	3	6	10
6	3	6	10
7	3	6	10
7	3	6	10
7	3	6	10
8	4	6	10
8	4	6	10
8	4	6	11
8	4	7	11
8	4	7	11
8	4	7	11
8	4	7	11
8	4	7	11
8	4	7	11
8	4	7	11
9	4	7	11
9	4	7	11
9	4	7	11
9	4	7	11
9	4	7	11
9	4	7	11
9	4	7	11
9	4	7	11
9	4	7	11
9	4	7	11
9	4	7	11
9	4	7	11
9	4	7	11
9	4	7	11
9	4	7	11
9	4	7	11
9	4	7	12
9	4	7	12
9	4	7	12
9	4	7	12
9	4	7	12
9	4	7	12
9	4	7	12
9	4	7	12
9	4	7	12
9	4	7	12
9	4	7	12
9	5	7	12
9	5	7	12
9	5	7	12
9	5	7	12
9	5	7	12
9	5	7	12
9	5	8	12
9	5	8	12
9	5	8	12
9	5	8	12
9	5	8	12
9	5	8	12
9	5	8	12
9	5	8	12
9	5	8	12
9	5	8	12
9	5	8	12
9	5	8	12
9	6	8	12
9	6	8	12
9	6	8	12
9	6	8	12
9	6	8	12
9	6	8	12
9	6	8	12
9	6	8	12
9	6	8	12
9	6	8	12
9	6	8	12
9	6	8	12
9	6	8	12
9	6	9	12
9	6	9	12
9	6	9	12
9	6	9	12
9	6	9	12
9	6	9	12
9	6	9	12
9	6	9	12
9	6	9	12
9	6	9	13

## Sheet: Moving distance
Table Additional File 17. The moving distances simulated in the 4th wave with the Agent
Tokyo	Okinawa	Osaka	Hokkaido
5	5	5	5
5	5	5	5
5	5	3.56228	5
5	5	5	3.25654
3.67583	5	5	5
2.79228	4.60916	5	5
3.83038	1.49416	5	1.90054
3.43447	5	2.69644	5
5	5	5	4.21741
3.09638	4.8937	5	5
5	5	5	5
5	5	1	3.2787
5	4.24536	4.62745	3.78624
3.38125	4.38832	4.89083	5
5	4.36814	5	4.09744
5	4.57481	2.83033	4.60562
4.75646	3.60349	2.97195	4.95093
5	5	5	5
5	4.3101	5	5
3.08619	5	3.73152	5
5	4.35973	5	3.43091
5	3.34739	5	3.53332
5	4.75867	4.4055	5
5	5	4.64103	5
2.65647	1.84694	4.55298	4.49505
4.32605	5	5	5
5	5	5	5
5	3.54114	5	5
4.79783	5	5	4.15413
3.28546	4.76557	5	5
5	5	2.5305	5
3.59057	3.16982	5	5
2.98829	5	4.92801	5
5	3.58803	4.45102	5
5	5	5	5
5	4.27589	5	5
4.88321	5	5	5
5	4.14755	5	3.87565
4.56293	5	5	3.60312
5	3.9337	3.66785	4.46831
5	4.52724	5	5
4.93182	5	3.40689	4.96516
4.92838	5	4.90432	5
5	4.40626	5	4.46503
4.78454	5	5	4.4753
4.7107	5	4.4453	3.87436
5	5	1.52901	5
5	5	4.07287	5
5	5	5	5
5	5	3.09044	3.49315
4.56125	1.4562	3.61295	5
3.45518	5	5	5
5	5	4.73805	5
5	5	1.13388	5
3.32908	5	5	4.38751
5	4.77774	5	5
5	3.87135	4.7797	5
4.87665	4.59191	5	4.76954
5	4.97712	1.77837	5
5	4.43149	2.82409	5
3.58372	4.55933	4.90659	5
5	5	5	5
5	5	3.44371	5
1.63571	1.52527	5	5
5	5	4.67171	3.80126
1.23053	5	5	4.17842
5	5	5	4.93506
5	2.87073	4.4895	4.9895
4.80535	3.7546	5	5
4.68085	5	5	5
5	5	5	3.98992
3.6042	5	4.75703	1.94395
2.65612	5	1.96596	5
5	5	3.60057	2.88123
4.17246	4.92364	4.81271	3.60228
4.74391	5	5	5
5	5	5	5
5	4.77617	5	3.97209
5	5	4.53495	5
5	5	4.46506	3.78912
5	3.80271	4.60456	5
4.60517	4.86378	4.60954	5
3.82811	3.57512	4.39325	3.88682
5	5	5	4.41894
3.65349	5	1.6531	5
3.28252	5	2.94879	5
5	5	4.3473	5
4.84231	3.18	5	4.83607
5	2.6378	5	2.31883
4.83219	5	4.3506	5
5	3.67003	5	5
5	4.40014	4.16878	4.87118
5	2.57047	4.02984	5
3.80804	2.33986	5	2.62764
5	5	5	4.82872
5	5	3.7956	2.48771
5	5	5	2.71126
5	5	2.55557	3.48437
5	5	5	5
5	5	4.92105	5
5	4.41386	3.25168	5
5	5	3.51606	5
5	4.16357	5	4.87929
5	5	5	5
4.84069	4.77537	5	5
3.39682	5	5	4.75118
4.41879	5	5	4.46269
4.99858	4.45581	5	4.32
4.39514	3.47473	5	5
5	4.76474	5	3.46878
4.01223	4.38886	4.40754	3.57773
5	5	5	5
5	5	1.26549	2.82304
5	5	4.66301	5
3.5392	5	4.94854	3.80705
2.29733	2.7106	5	2.91858
5	5	3.94364	5
5	3.54136	4.82705	5
5	5	5	5
3.76165	5	3.96333	5
5	5	3.61077	4.02523
4.07802	4.45113	3.62249	2.31092
2.48305	5	5	3.58279
4.86706	4.50391	4.82868	5
3.39966	4.50295	5	4.14912
5	5	4.6783	5
4.96679	5	4.82844	3.95763
5	4.07185	5	3.58108
5	5	5	4.78991
5	3.42009	4.9221	2.38987
5	5	5	5
5	2.69994	4.13904	5
4.668	5	5	4.12148
3.73196	5	4.25524	4.72279
5	3.16419	5	4.76208
5	4.64286	5	5
4.18656	5	5	5
5	5	5	4.15875
4.68619	5	5	5
5	3.20476	4.57362	2.9296
4.59727	5	5	4.45303
5	5	4.85001	5
3.034	2.91209	5	5
5	5	5	4.95868
4.74525	5	5	5
5	5	4.11881	3.82454
4.58956	5	5	5
5	4.85599	3.8148	2.39783
3.52674	2.59127	5	3.97679
4.78156	5	4.99912	5
5	5	4.75656	4.45979
3.6669	4.4836	4.13683	5
5	5	4.13916	2.87553
5	5	2.94656	5
3.47202	5	4.31831	5
5	5	3.62175	5
5	5	5	2.38759
1	3.37178	5	4.58873
5	5	4.07154	2.47011
5	5	4.408	5
3.16957	4.52937	3.30525	5
2.70781	3.83065	5	5
5	5	3.67839	3.76508
2.76953	5	5	2.84266
4.75778	3.67225	5	4.83859
5	5	3.92234	5
5	5	5	5
5	5	5	3.51416
5	5	3.94571	4.81292
5	3.46768	5	4.36989
5	4.69149	5	3.56349
4.5038	4.69806	5	5
4.43234	5	5	5
2.0059	5	5	5
2.2658	2.97112	4.02746	2.92948
3.58073	5	5	4.26853
5	5	5	4.37205
4.62354	5	3.66316	5
5	5	5	4.11178
4.84749	5	5	4.85482
4.2145	1.69412	2.7645	5
3.14335	4.80613	4.89819	5
3.73056	4.10448	2.19911	4.86002

## Sheet: Screening radius
Table Additional File 17. The screening radii simulated in the 4th wave with the Agent
Tokyo	Okinawa	Osaka	Hokkaido
0	0	0	0
9.29573	1.93919	10	8.41586
9.37509	1.82221	9.91397	9.12988
1.49056	0	2.40209	7.49663
7.74099	0	6.91335	9.10232
6.09936	2.53277	8.00083	10
5.98511	0	4.12666	10
6.45333	0	5.73783	8.47854
9.35729	0.27879	9.56092	10
7.30574	0	6.7171	10
10	2.72212	10	10
0.753356	5.54552	10	7.54386
7.45891	0.0229861	8.5799	10
10	2.29012	4.81129	10
10	0.823336	2.89746	5.5564
10	0.477012	6.43508	9.43715
10	0	10	10
7.01837	6.97472	9.78712	10
6.98573	0	7.63572	10
10	0	9.86333	7.59368
5.23147	0	5.46905	10
5.4514	0	10	10
8.0997	5.93877	10	10
10	6.29766	10	10
9.20236	0	8.23589	8.39541
8.47867	2.09853	9.48749	7.28159
9.10781	0	8.70639	10
10	0	10	8.61537
5.67652	0	10	8.15017
6.80786	0	10	8.13463
10	0	10	10
3.87408	2.69893	10	10
10	0	4.01548	10
9.9825	0	9.05356	10
9.24741	3.81475	9.75943	6.03261
7.71419	5.91767	10	10
6.9438	0	10	9.6843
10	0	10	2.08605
10	6.09741	10	10
10	0	8.54736	10
10	0	5.55591	8.75376
10	4.32165	10	7.02363
9.83757	4.31804	5.66973	10
9.16841	0.86977	2.37681	6.14348
10	3.12084	10	2.54585
9.96815	5.74618	10	10
9.72872	2.95484	7.52347	10
10	7.17331	7.88601	10
10	0	10	7.27892
10	0	10	10
10	0	10	7.4985
10	0	10	9.79157
9.16301	2.88	10	10
6.75657	0	10	6.83366
8.20773	0	10	10
9.11932	0	10	10
10	0	7.10913	10
7.99725	0	8.00085	8.7274
10	0	10	10
6.15094	0	5.93731	10
10	0	7.55353	10
9.40084	0	10	10
10	0	6.36066	10
10	0	10	6.32428
10	0	8.14386	4.04547
10	3.50358	10	10
8.47148	0	10	6.67393
5.14772	0	9.44389	10
10	0	10	10
10	0	10	6.09314
10	0	10	9.54451
10	0	3.50458	10
4.84843	2.88729	10	10
6.32333	0	4.90598	8.67844
5.24054	2.0963	9.13781	10
10	0.612231	10	10
8.7788	0	6.21915	10
10	0	10	5.56072
10	0	7.68987	8.02651
5.29444	0	10	4.43268
10	3.23164	0	10
10	0.608301	10	10
10	0	6.81858	8.37053
8.26556	0	7.8005	10
8.59583	0	9.21619	10
10	0	10	10
8.0435	7.31717	7.98657	6.53252
10	2.61734	7.94912	10
8.74965	0.513037	10	10
10	8.39711	10	4.8107
4.03731	0.153533	10	9.54081
10	3.7167	10	8.5909
10	0	10	10
6.7095	0	7.29959	7.29508
9.14274	0	10	10
5.31721	9.97534	6.69086	6.57827
9.66776	0	10	4.34246
8.99064	3.18208	10	10
10	2.23108	10	10
10	0.363283	7.19827	9.48056
9.59335	4.27915	9.64065	10
10	0	9.07706	7.4927
10	3.49814	10	10
10	0.818143	2.38602	10
7.0595	0	5.13913	8.9771
9.33477	0	10	10
10	3.58235	10	10
10	0	9.65813	10
5.50054	0	10	10
6.3106	0	9.43555	9.93215
10	6.15637	3.29603	9.51183
5.32175	0.940495	10	7.72802
7.97887	4.90164	4.27071	8.74935
10	0	9.06433	10
8.45808	4.26206	10	10
10	0	5.31823	9.28378
8.02686	0	9.91635	4.76305
9.04532	0	5.85685	8.97396
10	0	10	9.11976
10	0	10	10
3.91355	0	10	10
10	0	10	10
10	0.196478	7.5479	10
7.61368	3.10335	10	9.48467
5.03484	2.00649	10	10
9.23091	4.03575	9.59331	4.51405
10	3.44559	5.38698	9.27827
10	0	8.5198	10
8.79319	0	10	4.1051
8.15097	0	6.31656	9.69656
9.01748	0	10	10
10	0	8.88342	10
10	5.92753	8.69347	10
6.96256	0	10	4.25981
9.33385	1.58379	10	10
6.52219	0.118878	9.13967	4.61015
8.14029	0	10	5.7633
8.7046	4.57518	10	10
3.6677	4.45328	9.07489	7.68125
10	2.19145	0	10
0	1.46954	9.59902	10
6.7174	0	10	10
10	0	2.56695	10
5.97297	0	7.78711	10
8.48987	4.77177	10	10
10	0	10	10
10	2.03825	7.08747	10
6.08652	0.223397	10	8.0585
10	0	10	10
6.63741	5.54915	10	10
10	0.433441	10	9.23919
10	0	10	10
1.60998	0	8.32135	10
10	0.884339	10	10
10	0.612508	10	9.64347
9.14649	0	10	10
8.66711	3.16678	8.99352	6.93777
9.77621	3.59236	10	9.52125
8.94973	0	10	10
3.94495	0	10	10
9.80439	4.62166	10	10
10	0	10	10
6.90774	0	9.22435	5.2935
6.28278	0	6.88715	5.47556
10	2.43786	10	10
10	0	8.55052	7.32865
4.37777	5.80258	10	10
9.37562	3.65801	5.45875	10
10	0	10	10
10	6.15036	8.36008	5.02377
10	3.70314	7.39754	5.51746
10	0	3.22644	8.12189
7.16935	0	4.08134	10
8.77444	2.75574	6.11749	10
4.11685	0	5.41695	5.92407
10	6.92896	6.76869	9.1305
10	1.06425	10	9.2833
10	0	10	10
6.22083	0.742145	10	1.55853
8.8611	5.67408	10	10
7.99783	0	8.35639	10
7.60839	6.18678	6.61807	5.73426
8.2783	2.20434	10	10
