# Supplementary material for: A dynamic approach to support outbreak management using reinforcement learning and semi-connected SEIQR models
Source: BMC Public Health. 2024 Mar 11;24:751. doi: 10.1186/s12889-024-18251-0 (PMC10926678; doi:10.1186/s12889-024-18251-0)
Supplement: Supplementary file 18 — Supplementary Material 18. [file 12889_2024_18251_MOESM18_ESM.xlsx]

## Sheet: Susceptible
Table Additional File 18. The susceptible numbers simulated in the 5th wave with the Agent
Tokyo	Okinawa	Osaka	Hokkaido
265	62	145	24
262	61	148	25
256	72	143	25
246	77	145	28
246	73	147	30
240	70	158	28
243	65	164	23
247	63	156	28
240	64	160	30
231	62	166	33
231	64	164	33
224	72	165	30
228	78	154	30
235	75	149	30
236	71	155	26
238	70	151	26
236	72	150	24
246	73	142	21
245	71	147	19
243	67	151	20
239	65	153	23
232	66	159	23
229	60	162	24
222	64	162	26
219	63	162	28
212	59	163	34
216	62	156	33
218	61	156	29
225	63	146	27
219	71	141	29
220	68	140	31
216	69	140	31
212	66	141	33
207	65	143	35
210	63	141	33
207	65	138	32
202	67	142	29
202	68	138	28
196	67	140	31
199	70	130	34
191	71	134	33
188	69	136	33
189	67	134	33
187	62	136	36
188	64	131	35
189	66	125	33
193	66	122	30
184	63	130	29
187	61	130	27
183	61	129	28
179	63	128	27
170	65	131	29
173	61	127	29
174	65	121	27
178	67	114	24
162	72	114	25
161	71	115	25
159	67	116	27
157	66	121	23
161	66	116	21
153	62	119	25
146	67	113	27
142	66	116	23
144	68	107	24
140	62	109	27
135	62	110	29
138	57	110	28
139	58	106	27
134	62	105	26
144	57	98	22
137	53	100	26
138	48	99	26
128	46	105	25
122	42	108	25
122	37	107	25
123	39	103	23
110	39	113	23
118	35	107	20
109	37	109	22
106	36	110	22
107	39	101	24
101	39	100	24
94	38	103	25
91	36	103	25
89	38	95	25
91	35	92	24
90	37	89	25
89	34	88	24
86	40	80	26
79	44	79	27
82	43	78	23
87	39	77	22
89	35	76	22
91	36	74	18
92	33	70	20
93	34	69	16
93	36	67	16
91	35	69	16
84	36	73	17
87	33	70	17
90	32	66	18
83	30	74	17
83	27	78	15
87	26	76	13
88	21	78	13
92	21	71	15
94	25	62	16
96	22	62	17
99	21	60	16
103	23	55	15
98	23	59	16
97	26	56	17
100	25	54	15
96	25	55	18
98	27	52	17
98	25	54	17
100	28	50	16
97	30	48	19
97	31	47	18
95	31	47	20
91	31	51	19
86	33	53	20
88	35	52	17
88	31	55	18
88	29	57	18
86	30	57	19
81	38	55	18
82	39	53	18
81	39	55	17
84	36	55	17
81	33	61	17

## Sheet: Exposed
Table Additional File 18. The exposed numbers simulated in the 5th wave with the Agent
Tokyo	Okinawa	Osaka	Hokkaido
1	1	1	1
2	1	0	1
2	1	0	1
2	0	1	1
1	1	1	1
1	1	1	1
0	0	1	0
1	0	1	0
1	0	1	0
2	1	1	0
2	1	1	0
3	0	1	0
2	0	2	0
3	0	1	1
3	0	0	1
6	0	0	1
7	0	1	1
7	0	1	0
6	0	1	0
5	0	2	0
4	0	1	0
1	1	0	0
5	1	1	0
5	1	2	0
5	1	3	0
4	3	4	1
5	3	4	1
6	2	2	1
8	3	1	1
8	2	0	2
7	2	0	0
7	2	2	0
8	2	2	0
7	2	2	0
9	1	3	0
13	1	3	0
10	3	3	0
10	2	4	0
10	1	5	0
10	1	2	1
10	2	1	0
11	1	2	0
8	0	4	1
6	1	4	2
7	1	5	2
8	2	5	1
10	1	4	0
10	4	3	0
10	3	3	0
12	2	3	0
11	2	2	1
10	2	3	1
10	1	5	0
12	1	5	0
10	1	6	1
13	2	8	1
11	2	9	1
12	2	7	0
11	2	7	0
13	1	5	0
9	0	5	0
10	1	8	0
15	1	6	0
14	2	8	0
15	3	8	0
15	3	5	0
13	3	4	0
9	4	4	0
10	4	2	0
9	6	2	0
11	5	4	0
11	8	3	0
15	7	4	0
16	8	5	1
18	5	6	1
17	4	6	1
16	4	6	0
14	3	7	0
14	1	5	0
11	1	5	0
10	1	6	0
14	1	6	0
14	0	6	0
10	5	6	1
9	9	8	1
14	6	9	0
12	4	7	0
15	3	7	0
14	1	6	2
10	1	4	3
8	1	5	2
9	0	5	2
9	1	3	0
9	1	3	0
9	2	3	0
6	2	5	1
5	3	4	1
3	2	5	1
1	3	4	1
1	3	3	1
2	3	1	0
2	4	2	0
2	4	2	0
4	1	3	0
2	1	4	0
1	1	5	0
2	1	4	0
1	0	5	0
1	0	5	0
0	0	4	0
0	0	3	0
0	0	1	0
0	0	3	0
0	0	2	0
0	0	2	0
0	0	2	0
0	0	2	0
0	0	0	0
0	0	1	0
0	0	1	0
0	0	2	0
0	0	2	0
0	0	2	0
0	0	1	0
0	0	1	0
0	0	0	0
0	0	0	0
0	0	0	0
0	0	0	0
0	0	0	0
0	0	0	0

## Sheet: Infectious
Table Additional File 18. The infectious numbers simulated in the 5th wave with the Agent
Tokyo	Okinawa	Osaka	Hokkaido
0	0	0	0
0	0	0	0
0	0	0	0
0	0	0	0
0	0	0	0
0	0	0	0
1	1	1	1
1	1	1	1
1	0	2	1
1	0	1	1
1	0	1	1
1	1	1	1
2	1	1	1
2	1	1	0
3	1	2	0
2	1	2	0
3	1	2	0
3	1	1	1
3	1	2	1
3	1	1	1
4	1	2	0
6	1	2	0
5	1	2	0
3	1	1	0
4	1	1	0
3	2	1	0
2	2	1	0
4	3	1	1
4	3	2	0
6	2	2	0
7	2	2	2
6	2	2	2
7	2	2	1
9	3	1	0
5	2	2	0
4	2	3	0
6	2	3	0
9	2	2	0
6	2	2	0
5	2	4	0
6	1	5	0
5	2	5	0
8	2	6	0
8	2	7	0
6	2	6	0
8	2	6	0
8	2	6	1
8	2	6	1
9	3	4	1
7	5	3	0
8	5	4	0
9	5	4	0
9	4	6	1
9	4	5	0
10	3	4	0
12	3	3	0
12	3	2	0
13	2	5	2
12	1	5	2
10	2	6	2
13	3	9	1
13	2	7	2
12	3	8	2
12	2	8	3
10	2	8	2
12	3	8	2
14	4	8	2
14	5	6	1
10	5	8	0
10	6	5	0
10	6	7	0
11	6	6	0
10	7	6	0
12	6	6	0
13	8	6	0
12	9	8	0
12	6	9	1
12	7	10	1
14	7	11	1
19	5	10	1
15	4	9	1
18	4	8	1
18	6	6	1
19	5	4	1
14	4	4	1
11	4	5	2
13	3	6	2
14	3	8	1
12	3	8	1
12	5	9	0
12	5	9	0
11	6	6	0
12	5	6	1
13	5	6	1
11	5	6	1
9	6	5	1
9	5	4	1
6	6	3	0
6	5	2	0
6	7	3	0
5	6	3	1
2	6	2	1
3	5	4	0
1	4	6	0
3	4	6	0
4	3	3	0
3	3	4	0
3	3	4	0
2	2	5	1
3	2	5	1
3	2	5	1
2	1	6	1
2	1	5	1
2	0	5	0
2	0	4	0
0	0	3	0
0	0	2	0
0	1	1	0
0	1	1	0
0	0	1	0
0	0	0	0
0	0	0	0
0	0	0	0
0	0	1	0
0	0	1	0
0	0	2	0
0	0	1	1
0	0	1	1
0	0	0	1
0	0	0	1
0	0	0	0

## Sheet: Recovered
Table Additional File 18. The recovered numbers simulated in the 5th wave with the Agent
Tokyo	Okinawa	Osaka	Hokkaido
0	0	0	0
0	0	0	0
0	0	0	0
0	0	0	0
0	0	0	0
0	0	0	0
0	0	0	0
0	0	0	0
0	0	0	0
0	0	0	0
0	0	0	0
0	0	0	0
0	0	0	0
0	0	0	0
0	0	0	0
0	0	0	0
0	0	0	0
0	0	0	0
0	0	0	0
0	0	0	0
1	0	2	1
1	0	2	1
2	0	2	0
2	0	2	0
2	0	2	0
1	0	4	0
2	0	4	0
2	0	4	0
3	0	5	0
4	0	4	0
5	0	4	0
5	1	3	1
5	1	3	2
5	2	3	2
5	3	4	2
5	3	7	2
5	3	6	3
4	3	7	3
3	3	6	5
5	3	5	5
5	3	5	5
7	2	7	7
7	3	7	7
8	4	7	7
8	6	9	7
8	5	10	8
7	7	12	8
9	10	12	6
12	9	13	4
12	7	15	5
12	7	16	5
13	10	14	7
14	10	14	8
13	10	17	9
14	11	17	11
15	14	18	8
15	13	22	8
12	15	23	10
17	13	24	7
18	13	25	8
18	12	26	9
18	12	27	11
22	13	24	11
25	15	22	10
26	17	23	11
28	20	20	11
33	16	22	11
36	16	21	10
34	17	24	11
35	21	22	11
38	21	23	9
39	19	28	9
42	18	28	9
43	17	30	9
41	18	39	9
39	18	41	10
40	20	42	9
45	18	41	9
49	16	40	11
50	18	43	10
47	23	47	9
48	28	50	6
48	27	54	7
48	26	56	9
49	27	54	11
48	26	56	13
53	28	53	12
53	28	53	14
52	28	54	16
53	28	55	18
56	30	51	20
61	33	50	18
64	31	54	19
70	32	54	18
63	37	58	19
68	35	56	19
71	40	53	18
78	38	51	18
74	38	55	20
74	44	55	17
76	42	56	22
77	43	56	23
79	43	59	23
85	42	62	23
90	40	66	20
92	41	62	21
90	44	65	23
94	41	65	25
98	37	69	24
101	36	69	24
102	36	70	23
104	35	71	24
106	34	72	24
114	32	69	24
112	35	70	24
112	34	71	24
120	31	69	22
115	30	75	23
116	33	74	23
118	36	72	21
121	40	66	21
118	38	69	24
116	35	69	29
115	32	75	29
117	28	79	28
115	30	80	29
115	35	77	27
117	36	76	26
115	39	76	25
117	39	74	25
112	39	80	24

## Sheet: Deceased
Table Additional File 18. The deceased numbers simulated in the 5th wave with the Agent
Tokyo	Okinawa	Osaka	Hokkaido
0	0	0	0
0	0	0	0
0	0	0	0
0	0	0	0
0	0	0	0
0	0	0	0
0	0	0	0
0	0	0	0
0	0	0	0
0	0	0	0
0	0	0	0
0	0	0	0
0	0	0	0
0	0	0	0
0	0	0	0
0	0	0	0
0	0	0	0
0	0	0	0
0	0	0	0
0	0	0	0
0	0	0	0
0	0	0	0
0	0	0	0
0	0	0	0
0	0	0	0
0	0	0	0
0	0	0	0
0	0	0	0
0	0	0	0
0	0	0	0
0	0	0	0
0	0	0	0
0	0	0	0
0	0	0	0
1	0	0	0
1	0	0	0
1	0	0	0
1	0	0	0
1	0	0	1
1	0	0	1
1	0	0	1
1	0	0	1
1	0	0	1
1	0	0	1
1	0	0	1
1	0	0	1
1	0	0	1
1	0	0	1
1	0	0	1
1	0	0	1
1	0	0	3
1	0	0	3
1	0	0	3
1	0	0	3
1	0	1	3
1	0	1	3
1	1	1	3
1	1	1	3
1	1	1	3
1	1	2	3
1	3	2	3
1	3	2	3
1	3	2	3
1	4	2	3
1	4	2	3
1	4	2	3
1	4	2	5
1	4	2	5
1	5	2	5
1	6	2	5
1	6	2	5
1	6	3	5
2	6	3	5
2	6	5	5
2	7	6	5
2	7	6	5
2	7	6	5
2	7	6	5
2	7	6	5
2	7	6	5
2	7	7	5
2	7	7	5
2	7	7	5
3	8	7	5
3	8	7	5
3	8	7	6
3	8	7	6
4	8	7	6
6	9	8	6
7	9	8	6
8	10	8	6
9	11	8	6
9	12	8	6
9	12	8	6
9	12	8	6
10	13	8	6
10	14	8	6
10	14	8	6
11	14	8	6
11	14	8	6
11	15	8	6
11	15	9	6
11	15	9	6
11	15	9	6
11	15	9	7
11	16	9	7
11	16	9	7
11	16	9	7
11	16	9	7
12	16	9	7
12	16	9	7
12	16	9	7
12	16	9	8
12	16	9	9
12	16	10	9
12	16	10	9
12	16	10	9
12	16	10	9
12	16	10	9
12	16	10	9
12	16	10	10
12	16	10	10
12	17	10	10
12	17	10	10
12	17	10	10
12	17	10	10
12	17	10	10
12	17	10	10
12	17	10	10
12	17	10	10
12	17	10	10

## Sheet: Moving distance
Table Additional File 18. The moving distances simulated in the 5th wave with the Agent
Tokyo	Okinawa	Osaka	Hokkaido
5	5	5	5
4.16301	5	4.80998	3.66005
5	5	5	5
5	3.34612	5	4.54637
5	4.57099	4.89754	5
4.00685	4.59313	4.02997	4.32154
5	5	4.45743	5
3.38129	2.99468	3.64535	3.93613
4.94611	3.83784	5	4.41744
5	5	5	4.80238
5	4.08262	4.72159	5
5	5	5	5
4.49181	3.01763	5	3.98252
1.44961	4.37982	3.5881	5
5	5	4.90675	3.95301
3.68247	5	5	5
5	5	5	5
3.66154	3.76507	5	5
4.91676	5	4.08817	5
3.02293	2.65198	4.5629	5
3.83794	4.73896	5	4.29587
4.56558	4.74784	5	3.18366
3.4678	4.21496	4.63636	5
5	4.65454	5	5
4.26988	5	5	5
5	5	3.06785	5
5	4.48995	5	5
4.10845	3.67853	5	4.71413
5	4.9102	5	5
4.63668	5	5	5
5	3.6487	4.6162	5
5	5	4.31823	2.78151
5	4.89761	5	5
5	4.48798	3.33689	4.17631
3.46317	5	5	5
4.40008	3.348	4.18291	5
5	5	5	5
3.65292	3.72703	5	5
4.97446	4.15974	5	2.58801
3.67893	2.59631	5	5
5	5	5	5
5	4.87631	3.90449	5
3.92963	5	3.43002	4.00253
4.28469	4.02568	4.99752	3.69753
5	5	3.75818	5
4.6928	5	3.74786	5
5	5	5	4.42252
5	5	3.29957	5
3.10047	4.71976	2.81557	5
5	5	5	4.23652
4.9348	5	5	5
4.72376	3.43608	2.73006	3.8079
5	4.98292	5	3.83959
4.97858	5	5	5
5	3.51164	5	5
5	2.51228	5	5
3.49393	4.81964	4.95313	5
4.61868	4.30575	3.9343	5
3.8995	4.72236	4.31911	4.39408
3.76629	4.50406	5	4.27926
5	4.07371	5	5
3.34237	2.61473	5	5
5	5	4.05583	4.71764
5	3.55995	5	3.01441
5	5	2.42711	2.82174
5	5	5	5
2.57425	5	5	5
4.67822	3.42028	5	5
3.86999	3.8831	5	4.95044
5	3.66507	5	5
5	4.3285	3.22897	5
5	5	5	5
5	4.37739	4.45637	4.78177
5	3.2449	4.47622	5
5	5	3.75912	5
5	4.75216	5	5
5	5	2.19998	5
5	5	5	4.90127
5	4.99988	4.46165	3.38025
5	5	4.21572	3.35171
5	5	5	3.9569
5	2.34535	4.48847	4.38064
5	3.09942	3.99089	4.61277
4.34158	4.80894	5	5
4.18479	3.70802	4.75069	2.77395
5	4.79936	3.70709	4.20296
5	4.6565	5	4.31956
5	5	4.82301	3.40164
5	4.14949	5	3.91931
5	4.48362	3.9874	5
5	5	5	4.45893
4.14892	3.53314	5	5
3.51941	5	5	5
2.80348	5	5	5
5	4.05942	4.91617	3.6212
3.99451	4.09107	5	4.31786
4.65246	5	4.59382	5
5	5	3.95224	5
5	5	4.60299	5
5	4.57766	5	5
5	5	4.93193	5
5	5	2.31955	4.96511
4.83734	5	3.1018	4.30854
5	5	5	5
2.24396	5	2.33366	4.65318
5	5	5	3.36116
5	3.57637	4.99126	5
3.03722	5	5	2.60535
2.0521	5	5	5
5	3.13965	5	3.28337
5	5	5	4.36738
4.62587	5	4.66707	5
2.19797	5	4.88764	5
5	5	3.90606	5
2.20206	5	3.34643	5
5	5	4.49795	4.42668
5	3.48211	4.0446	5
5	5	3.99061	4.53382
5	4.47388	4.76313	4.91347
4.00565	1.85018	3.67908	5
4.79396	4.48881	5	4.129
3.51928	5	2.91442	5
3.77499	5	3.81046	3.69925
5	5	3.53992	5
4.16083	5	2.92719	4.68217
5	3.79123	4.98879	5
5	4.96648	5	5
3.86358	5	4.85432	5
3.79121	2.95681	5	3.16554
4.83472	5	4.40171	3.42812
5	5	3.4855	5

## Sheet: Screening radius
Table Additional File 18. The screening radii simulated in the 5th wave with the Agent
Tokyo	Okinawa	Osaka	Hokkaido
0	0	0	0
1.27839	0	8.61506	10
6.04636	2.9214	10	8.67005
5.23757	0	6.8582	10
8.73098	0	9.06561	10
9.01291	0	10	6.68734
10	0	10	9.06174
7.28727	5.72013	9.01876	6.16385
9.37242	0	10	9.64157
10	1.53124	9.97124	7.50352
7.11727	0	7.41215	7.66078
8.22366	0	7.82773	7.99404
4.55495	2.13907	10	8.50446
10	1.6234	7.48483	10
10	0	4.97711	10
10	6.0101	10	10
10	3.28522	9.47262	10
6.59424	0.516864	8.89003	10
7.31566	2.34792	9.45783	0.637834
10	0	10	7.69471
7.2092	0	6.13291	10
10	0	8.78923	10
8.1306	0	10	10
10	3.77958	10	7.98798
10	4.90891	10	10
5.81557	0	10	10
9.53507	0	8.40878	7.37534
7.82334	6.20629	10	10
10	0	4.02789	10
7.83073	1.28914	9.77419	9.83595
9.59218	0	10	10
10	0	10	6.98035
10	7.7646	10	10
6.55046	0	10	9.23534
10	0.501648	8.54097	7.25629
10	0	10	9.83267
10	0	10	10
4.00213	0.952156	10	7.8724
10	0	1.10241	10
8.90919	0	6.6778	8.78349
10	5.2933	9.65164	9.63324
10	0.882879	6.67065	8.96637
10	1.01994	6.98326	8.71773
6.89364	0	7.09344	8.28735
9.76655	0	10	10
9.18731	1.00294	10	10
10	0.226935	10	10
10	0	9.9107	10
9.09309	0.818324	7.85816	10
10	0.246519	10	10
10	6.84063	10	10
8.03324	0	10	10
7.62065	0	9.48256	5.2091
4.08929	0	10	10
10	0	7.24335	8.46221
4.08534	0	8.82024	5.28343
10	1.2822	10	5.00027
0.272401	0	9.01122	10
9.92409	3.82908	10	2.6222
6.91618	0	9.86996	9.54
6.83081	0	4.0897	10
9.07205	0	5.40893	10
6.14035	0	10	6.85874
5.12435	1.40063	9.59015	5.61188
10	0	6.60636	1.75952
8.46846	0	8.54436	10
10	4.77619	7.96168	10
9.38613	0	9.24404	10
10	0	10	10
10	0	10	9.44141
4.63528	0	8.34844	10
4.42107	3.77846	10	10
10	0	10	7.06397
10	0	10	8.96965
8.06028	0	8.93171	10
8.4243	0.322662	4.0527	5.38721
9.60438	4.82179	8.86806	10
10	0.471568	6.70839	10
8.26491	0.340354	10	10
5.75354	1.66634	8.84461	10
10	3.92273	10	7.92684
3.2098	2.86223	4.44984	4.43838
9.58256	2.0092	10	10
3.87362	0	9.08386	10
10	0	10	10
10	2.23789	10	10
10	0	10	10
10	2.40258	5.36245	10
10	0	10	10
8.87633	0	7.97163	8.57312
10	0.385593	8.33948	10
10	2.6928	10	10
7.26338	1.76257	7.80143	10
10	0.199347	9.13382	9.38179
7.41358	0	7.62571	5.9661
10	0.074776	1.85943	10
10	0.941617	10	10
10	3.9526	8.3525	6.86368
10	1.96506	10	10
5.73977	0.265747	10	10
9.55872	0.514735	10	7.10909
10	0	10	6.84255
5.31718	0	9.88631	5.16899
10	3.37969	10	5.8122
9.40784	3.12915	10	8.2426
6.19622	0.156096	10	9.06841
10	0	7.80915	10
10	1.48602	10	10
9.87537	0	0.577249	6.4624
10	0	10	4.26201
0.061243	4.82053	8.36291	10
10	0	8.85891	8.55722
8.94634	0	10	8.0667
3.41516	9.10822	10	10
10	0	7.55765	9.07593
10	0	9.19064	2.68728
10	0	10	10
10	0	10	10
10	4.64622	10	10
6.10558	3.39365	9.29526	10
10	0	5.19818	9.26822
9.36187	0	6.8681	7.22577
8.9628	2.69342	7.87879	6.60683
10	3.8523	8.64966	8.6223
7.81045	4.16059	10	10
3.5471	0.679437	10	9.38759
10	4.29301	6.0278	9.79814
3.89237	6.93543	6.48958	8.65713
10	1.13381	10	6.4857
5.37677	0	10	10
8.40489	0	10	8.20846
